# Supplementary material for: A Systematic Review and Meta-Analysis of Therapeutic Hypothermia and Pharmacological Cotherapies in Animal Models of Ischemic Stroke
Source: Ther Hypothermia Temp Manag. 2024 Dec 16;14(4):229–42. doi: 10.1089/ther.2024.0012 (PMC11685787; doi:10.1089/ther.2024.0012)
Supplement: Supplementary Table S1 [file ther.2024.0012_table_s1-methodological_quality_scale.xlsx]

## Sheet: Methodological Quality Scale
Study Bias	An et al. (2017)	Aronowski et al. (2003)	Cai et al. (2016a)	Cai et al. (2016b)	Campbell et al. (2013)	Dai et al. (2021)	Ghahari et al. (2014)	Hassanipour et al. (2020)	Lee et al. (2016)	Meloni et al. (2016)	Tang et al. (2013)	Wang et al. (2003)	Wu et al. (2019)	Wu et al. (2016)	Yu et al. (2020)	Zhang et al. (2018)	Zhou et al. (2020)	Wang et al. (2012)	Wang et al. (2002)	Kallmünzer et al. (2012)	Song et al. (2013)	Campbell et al. (2008)	Cechmanek et al. (2015)	Kollmar et al. (2004)	Cai et al. (2017)
Peer Reviewed Publication	Yes	Yes	Yes	Yes	Yes	Yes	Not Stated	Yes	Yes	Yes	Yes	Yes	Yes	Yes	Yes	Yes	Yes	Yes	Yes	Yes	Yes	Yes	Yes	Yes	Yes
Control of Temperature	Yes	Yes	Yes	Yes	Yes	Yes	Yes	Yes	Yes	Yes	Yes	Yes	Yes	Yes	Yes	Yes	Yes	Yes	Yes	Yes	Yes	Yes	Yes	Yes	Yes
Random Allocation to Treatment or Control	Yes	No	Yes	Yes	Yes	Yes	Yes	Yes	Yes	Yes	Yes	No	Yes	Yes	Yes	Yes	Not Stated	Yes	Not Stated	Yes	Yes	No	Yes	Yes	Yes
Blinded Induction of Ischemia	Yes	Not Stated	Yes	Yes	Not Stated	Not Stated	Not Stated	Yes	Not Stated	Yes	Not Stated	No	Yes	Not Stated	Not Stated	Not Stated	Not Stated	Not Stated	Not Stated	No	No	No	No	No	Yes
Blinded assessment of outcome	Yes	Not Stated for Infarct	Yes	Yes	Not Stated for Behavior	Not Stated	Not Stated	Not Stated	Yes	Not Stated for Behavior	Yes	No	Yes	Not Stated for All Outcomes	Not Stated	Yes	Not Stated	Not Stated	Not Stated	Yes	Yes	Yes	Yes	Yes	Yes
Use of anesthetic without significant intrinsic neuroprotective activity	Yes	Yes	Yes	Yes	Yes	Yes	Yes	Yes	Yes	Yes	Yes	Yes	Yes	Yes	Yes	Yes	Not Stated	Not Stated	Not Stated	Yes	Yes	Yes	Yes	Yes	Yes
Animal model (aged, diabetic, hypertensive)	No	No	No	No	Yes	No	No	No	No	No	No	No	No	No	No	No	No	No	No	No	No	No	No	No	No
Sample Size calculation	Yes	No	Not Stated	Not Stated	No	No	No	No	Yes	Yes	No	No	Not Stated	No	No	No	No	No	No	No	No	No	Yes	No	No
Compliance with animal welfare regulations	Yes	Yes	Yes	Yes	Yes	Yes	Not Stated	Yes	Yes	Yes	Yes	Not Stated	Yes	Yes	Yes	Yes	Not Stated	Yes	Not Stated	Not Stated	Yes	Yes	Yes	Yes	Yes
Statement of potential conflicts of interest	Not Stated	Not Stated	Yes	Yes	Not Stated	Yes	Not Stated	Yes	Yes	Yes	Yes	Not Stated	Yes	Yes	Yes	Yes	Not Stated	Yes	Yes	Yes	Yes	Not Stated	Yes	Not Stated	Yes
