# Supplementary material for: A Systematic Review and Meta-Analysis of Therapeutic Hypothermia and Pharmacological Cotherapies in Animal Models of Ischemic Stroke
Source: Ther Hypothermia Temp Manag. 2024 Dec 16;14(4):229–42. doi: 10.1089/ther.2024.0012 (PMC11685787; doi:10.1089/ther.2024.0012)
Supplement: Supplementary Table S2 [file ther.2024.0012_table_s2-syrcle_risk_of_bias_tool.xlsx]

## Sheet: Table S2- SYRCLE Checklist
Study Quality	An et al. (2017)	Aronowski et al. (2003)	Cai et al. (2016a)	Cai et al. (2016b)	Campbell et al. (2013)	Dai et al. (2021)	Ghahari et al. (2014)	Hassanipour et al. (2020)	Lee et al. (2016)	Meloni et al. (2016)	Tang et al. (2013)	Wang et al. (2003)	Wu et al. (2019)	Wu et al. (2016)	Yu et al. (2020)	Zhang et al. (2018)	Zhou et al. (2020)	Wang et al. (2012)	Wang et al. (2002)	Kallmünzer et al. (2012)	Song et al. (2013)	Campbell et al. (2008)	Cechmanek et al. (2015)	Kollmar et al. (2004)	Cai et al. (2017)
Sequence Generation	High Risk	High Risk	High Risk	High Risk	High Risk	High Risk	High Risk	High Risk	High Risk	Low Risk	High Risk	High Risk	High Risk	Low Risk	High Risk	High Risk	High Risk	Unclear Risk	High Risk	Unclear Risk	Unclear Risk	Unclear Risk	Unclear Risk	Low Risk	Unclear Risk
Baseline Characteristics	Unclear Risk	High Risk	Unclear Risk	Unclear Risk	Low Risk	Unclear Risk	Unclear Risk	Low Risk	High Risk	Low Risk	High Risk	Low Risk	Low Risk	Low Risk	Low Risk	High Risk	High Risk	Unclear Risk	Unclear Risk	Unclear Risk	Low Risk	Unclear Risk	Unclear Risk	Unclear Risk	Unclear Risk
Allocation Concealment	Low Risk	High Risk	High Risk	Unclear Risk	High Risk	High Risk	High Risk	High Risk	High Risk	Low Risk	High Risk	High Risk	High Risk	Low Risk	High Risk	High Risk	High Risk	Unclear Risk	Unclear Risk	Unclear Risk	Unclear Risk	Unclear Risk	Unclear Risk	Low Risk	Unclear Risk
Random Housing	Unclear Risk	Unclear Risk	Unclear Risk	Unclear Risk	Unclear Risk	High Risk	Unclear Risk	Unclear Risk	Unclear Risk	Unclear Risk	High Risk	High Risk	Unclear Risk	Unclear Risk	Unclear Risk	Unclear Risk	Unclear Risk	Unclear Risk	Unclear Risk	Unclear Risk	Unclear Risk	Unclear Risk	Unclear Risk	Unclear Risk	Unclear Risk
Blinding Intervention	Low Risk	High Risk	Unclear Risk	Unclear Risk	High Risk	High Risk	High Risk	High Risk	High Risk	Low Risk	High Risk	High Risk	Unclear Risk	High Risk	High Risk	High Risk	High Risk	Unclear Risk	Unclear Risk	Unclear Risk	Unclear Risk	Unclear Risk	High Risk	Unclear Risk	Unclear Risk
Random Outcome Assessment	Low Risk	Unclear Risk	Unclear Risk	Unclear Risk	Unclear Risk	Unclear Risk	Unclear Risk	Unclear Risk	Unclear Risk	Unclear Risk	High Risk	Unclear Risk	Low Risk	Low Risk	Unclear Risk	Unclear Risk	High Risk	Unclear Risk	Unclear Risk	Unclear Risk	Unclear Risk	Unclear Risk	Unclear Risk	Unclear Risk	Unclear Risk
Blinding Outcome	Low Risk	High Risk	Low Risk	Low Risk	High Risk	Unclear Risk	Unclear Risk	Unclear Risk	Low Risk	High Risk	Low Risk	High Risk	Low Risk	High Risk	Unclear Risk	Low Risk	High Risk	Unclear Risk	Unclear Risk	Unclear Risk	Unclear Risk	Unclear Risk	Unclear Risk	Unclear Risk	Unclear Risk
Incomplete Outcome Data	High Risk	Unclear Risk	Low Risk	Low Risk	Low Risk	Low Risk	High Risk	High Risk	High Risk	High Risk	Low Risk	Low Risk	High Risk	High Risk	Low Risk	Low Risk	Low Risk	Unclear Risk	Low Risk	Unclear Risk	High Risk	High Risk	High Risk	Low Risk	Unclear Risk
Selective Outcome Reporting	Low Risk	Low Risk	Low Risk	Low Risk	Low Risk	Low Risk	Low Risk	Low Risk	Low Risk	Low Risk	Low Risk	Low Risk	Low Risk	Low Risk	Unclear Risk	Low Risk	Low Risk	Low Risk	Low Risk	Unclear Risk	Low Risk	Low Risk	Low Risk	Low Risk	Low Risk
Other Sources of Bias	High Risk	High Risk	Low Risk	Low Risk	High Risk	Low Risk	High Risk	Low Risk	High Risk	High Risk	High Risk	High Risk	High Risk	High Risk	High Risk	Low Risk	High Risk	High Risk	Low Risk	High Risk	High Risk	High Risk	High Risk	High Risk	High Risk
