# Supplementary material for: A Systematic Review and Meta-Analysis of Therapeutic Hypothermia and Pharmacological Cotherapies in Animal Models of Ischemic Stroke
Source: Ther Hypothermia Temp Manag. 2024 Dec 16;14(4):229–42. doi: 10.1089/ther.2024.0012 (PMC11685787; doi:10.1089/ther.2024.0012)
Supplement: Supplementary Table S3 [file ther.2024.0012_table_s3-qualitative_analysis.xlsx]

## Sheet: Table S3- Qualitative Analysis 
References										Experimental Design																						Behavioural Endpoints												Tissue Endpoints
Citation	Sex	Age	Weight (g)	Species	Randomization	Mortality	Exclusions	Power analysis (Y/N)	Pre-registered (Y/N)	Conflicts of Interests (Y/N)	Comorbidities	Stroke Model Used	Length of stroke (hour/permanent)	Type of Hypo Used	Depth of Hypothermia (°C)	Cooling Duration (hr)	Induction start (after stroke onset; hr)	Anesthesic Used	Target Temp. (°C)	Brain Temp. Monitoring Performed?	Rewarming rate	Drug name	Mechanism of Action	Administration Route	Multiple doses Used?	Timing of Administration (hr after stroke onset)	Dosing frequency	Dose (mg/kg)	Total duration of drug treatment (hr)	Duration of the combination treatment (hr)	Combo. treatment given together or staggered	Adhesive tape removal	NDS	Rotarod	Ladder	Morris Water Maze	Cylinder	Staircase	Forelimb Placing	Other	# of tests	Earliest Date of Testing (day)	Latest date of testing (day)	Edema assessment type (BWC, Histological, etc)	Lastest assessment day: edema	Earliest assessment day: edema	Location of Assessment: edema	Lastest assessment day: infarct volume	Earliest assessment day: infarct volume
An, H., Duan, Y., Wu, D., He, X., Shi, J., Jiang, F., Ji, X., Ding, Y., Yip, J., Elmadhoun, O., Wright, J. C., Liu, K., & Shi, W. (2017). Phenothiazines Enhance Mild Hypothermia-induced Neuroprotection via PI3K/Akt Regulation in Experimental Stroke. Scientific Reports. 7(1).	Male	9-10 weeks	300-340	Sprague-Dawley	yes	yes	yes	yes	no	not stated	no	MCAO	2	external whole-body; through spraying 75% alcohol	33-35	1	2	3% enflurane maintained with 1-2% enflurane (70% nitrous oxide & 30% oxygen)	33-35	yes	not stated gradually rewarmed at 100 min of reperfusion	chlorpromazine + promethazine (phenothiazine)	C+P promotes vasodilation, inhibit shivering, and can lead to depressive effects on the CNS due to inhibiting neurotransmitters such as dopamine	IV	no	2	at the onset of reperfusion; once	1.0 each	administered once at the start of reperfusion no duration stated	1 (until hypo finished)	together	no	yes	no	no	no	no	no	no		2	before surgery	1	n/a	n/a	n/a	n/a	24 hours after reperfusion (1 day)	24 hours after reperfusion (1 day)
Aronowski, J., Strong, R., Shirzadi, A., & Grotta, J. C. (2003). Ethanol Plus Caffeine (Caffeinol) for Treatment of Ischemic Stroke: Preclinical Experience. Stroke: Journal of the American Heart Association, 34(5), 1246-1251.	Male	adult (no age stated)	350-375	Long-Evans	not stated	no	yes	no	no	not stated	no	CCA/MCA	3, 2 (for experiments with caffeinol)	external whole-body; placed on crushed ice	35	4	1	Chloral hydrate (0.45 g/kg IP)	35	not stated	spontaneously rewarmed	caffeinol	caffeine- blocks binding of adenosine to theadenosine A1 receptor, releases calcium from intracellular storage, blocks benzodiazepine receptors ethanol- competative inhibition of methanol for ADH, which dereases formic acid formation	IV	yes	1	once	ethanol: 320 caffeine: 10	2.5	2.5	together	no	no	no	yes	no	no	no	yes		2	day before surgery	10	n/a	n/a	n/a	n/a	14	14
Cai, L., Geng, X., Ji, Z., Ding, Y., Stevenson, J., Peng, C., Xin, R., Rastogi, R., Liu, K., Gao, Z., Ji, X., & Rafols, J. A. (2016). Adjuvant therapies using normobaric oxygen with hypothermia or ethanol for reducing hyperglycolysis in thromboembolic cerebral ischemia. Neuroscience, 318, 45-57.	not stated	not stated	300-350	Sprague-Dawley	yes	not stated	not stated	not stated	no	no	no	thromboembolic cerebral ischemia	permanent	external whole-body; placed on bed of ice	33	3	1	2% enflurane, dropped to 1.5% after intubation	33	only body temp.	not stated	normobaric oxygen	could potentially reduce hyperglycolysis in the brain following ischemia by AMPK signaling	through nasal cavity with ventilator rt-PA- intravenous through right femoral artery	no	1	oxygen: once	oxygen: 60% rt-PA: 5	oxygen: 3 rt-PA: 30 minutes	3	together	no	yes	no	no	no	yes	no	no		1	1 (after rt-PA administration)	1 (after rt-PA administration)	n/a	n/a	n/a	n/a	1 (after rt-PA administration)	1 (after rt-PA administration)
Cai, L., Ji, X., Geng, X., Ding, Y., Thibodeau, A., Peng, C., Rastogi, R., Xin, R., Singh, S., & Rafols, J. A. (2016). Combination therapy of normobaric oxygen with hypothermia or ethanol modulates pyruvate dehydrogenase complex in thromboembolic cerebral ischemia. Journal of Neuroscience Research, 94(8), 749-758.	not stated	not stated	300-350	Sprague-Dawley	yes	not stated	not stated	not stated	no	no	no	thromboembolic cerebral ischemia	1	external whole body; spraying 75% alcohol onto body	33	3	1	2% enflurane, dropped to 1.5% after intubation	33	only body temp.	not stated	normobaric oxygen	could potentially reduce hyperglycolysis in the brain following ischemia by AMPK signaling	through nasal cavity with ventilator & sealed chamber rt-PA- intravenous through right femoral artery	no	1	oxygen: once rt-PA: once after embolization then continuously for 30 minutes	oxygen: 60% rt-PA: 5	oxygen: 3 rt-PA: 30 minutes	3	together	no	yes	no	no	no	yes	no	no		1	1 (after rt-PA administration)	1 (after rt-PA administration)	n/a	n/a	n/a	n/a	1 (after rt-PA administration)	1 (after rt-PA administration)
Campbell, K., Knuckey, N. W., Brookes, L. M., & Meloni, B. P. (2013). Efficacy of mild hypothermia (35 degrees C) and moderate hypothermia (33 degrees C) with and without magnesium when administered 30 min post-reperfusion after 90 min of middle cerebral artery occlusion in Spontaneously Hypertensive rats. Brain Research, 1502, 47-54.	male	not stated	255-305	Spontaneously Hypertensive rats (SHR)	yes	not stated	not stated	no	no	not stated	yes	MCAO	1.5	external whole body; cooling fan	35, 33	24 (maintained for) 20 minutes (cooling period)	2	4% isoflurane, maintained at 1.8-2%	35, 33	only body temp.	2°C/hr	magnesium	inhibits presynaptic release of acetylcholine, reducing striated muscle contractions and blocking peripheral neuromuscular transmission	IV	yes	2	one loading dose followed by 24 hr infusion rt-PA: once after embolization then continuously for 30 minutes	loading dose: 360 umol/kg 24h infusion: 120 umol/kg/h	24	24	together	yes	no	no	no	no	no	no	no		1	before surgery (0)	2	n/a	n/a	n/a	n/a	2	2
Dai, M., Chen, B., Wang, X., Gao, C., & Yu, H. (2021). Icariin enhance mild hypothermia-induced neuroprotection via inhibiting the activation of NF-kappa B in experimental ischemic stroke. Metabolic Brain Disease, 36(7), 1779-1790.	male	adult (no age stated)	250-300	Sprague-Dawley	yes	not stated	not stated	no	no	no	no	MCAO	2	external local cooling; ice pack under skull	32-34	2	2	1.5% enflurane	35	yes	not stated	icariin	inhibiting PI3K/AKT and the Raf1/ERK1/2 signaling pathways - attenuates DNA damage, inhibit proliferation and migration of smooth muscle cells and corrects endothelial dysfunction	intragastric	no	doesn't specifically state (~2)	once a day for 28 days	60	672 (28 days)	until hypo finished (not stated when)	together (not specifically stated)	no	yes	no	no	no	no	no	no		2	1	1	n/a	n/a	n/a	n/a	1	1
Ghahari, L., Soloeimani, M., Safari, M., Joghataei, M. T., & Mehdizadeh, M. (2014). Effect of combination therapy using hypothermia and granulocyte colony-stimulating factor in a rat transient middle cerebral artery occlusion model. Iranian Biomedical Journal, 18(4), 239-244.	male	adult (no age stated)	280-330	Wistar	yes	yes	yes	no	no	not stated	No	MCAO	1	external local cooling; placing rats in container w/ ice on neck and temporal regions	33.5-35	1	1	chloral hydrate (400 mg/kg; IP)	33.5-35	only body temp.	not stated	granulocyte-colony stimulating factor (G-CSF)	"bind to their respective receptors on the membranes of neurons and glial cells in the CNS to stimulate intracellular signaling pathways"	subcutaneously	no	2	once daily for seven days	15	168 (7 days)	30 minutes (until hypo finished)	staggered	no	no	no	no	no	no	no	no	Garcia's Index	1	before surgery (no specific day )	7	histological	7	7	right hemisphere volume and left hemisphere volume	7	7
Hassanipour, M., Allahtavakoli, M., Ehsani, V., & Zarisfi, M. (2020). Whole body hypothermia extends tissue plasminogen activator treatment window in the rat model of embolic stroke. Life Sciences, 256.	male	not stated	200-250	Wistar	yes	not stated	not stated	no	no	no	no	embolic	permanent	external whole body; ethanol (95%) on skin surface w/ fan	33-34	1	5	1.5% halothane, 79% N2 mixture	33-34	only body temp.	not stated	r-tPA	attaches to the fibrin in the clot surface, activating the fibrin-bound plasminogen	IV	no	5.5	once	3	no duration stated	until hypo finished (1)	staggered	yes	no	no	no	no	no	no	no	Hanging test	2	3 days before stroke	2	BWC	2	2	right hemisphere volume and left hemisphere volume	2	2
Lee, J. H., Wei, L., Gu, X., Won, S., Wei, Z. Z., Dix, T. A., & Yu, S. P. (2016). Improved therapeutic benefits by combining physical cooling with pharmacological hypothermia after severe stroke in rats. Stroke, 47(7), 1907-1913.	male	8 weeks	270-290	Wistar	yes	not stated	yes	yes	no	yes	no	MCAO	1.5	external whole body; covered body w/ ice, then placed in >= 4°C during maintenance period	30-35	>6	2	3% isoflurane, maintained at 1.5% w/ facemask	32-33 (maintained)	only body temp.	0.04°C/min	HPI-201	a pharmacological hypothermia method; "centrally act on the thermostat presumably located in the hypothalamus"	IP	yes	2	once after stroke onset, additional injections to maintain hypo for 6 or 10 hr	initial: 10 additional: 5	2022-06-10	>6	together	yes	no	no	no	no	yes	no	no	corner test	3	before surgery	21	n/a	n/a	n/a	n/a	3	3
Meloni, B. P., Cross, J. L., Brookes, L. M., Clark, V. W., Campbell, K., & Knuckey, N. W. (2013). Using FAST-Mag protocol with or without mild hypothermia (35 degrees C) does not improve outcome after permanent MCAO In rats. International Journal of Stroke, 8, 30.	male	not stated	270-350	Sprague-Dawley	yes	yes	yes	yes	no	no	no	MCAO	permanent	external whole body; cooling fan w/ water mister	35	maintained for 24 cooling period for 20 minutes	1.5, 2.5	4% isoflurane, maintained at 1.7-2%	35	only body temp.	gradual rewarming to 37°C over 1 hr	magnesium	inhibits presynaptic release of acetylcholine, reducing striated muscle contractions and blocking peripheral neuromuscular transmission	IV	yes	1.5, 2.5 and continuously for 24 hr	loading dose, the continuous administration for 24 hr	loading dose: 360 umol/kg 24h infusion: 120 umol/kg/h	24	24	together	yes	no	no	no	no	no	no	no		1	before surgery (0)	2	n/a	n/a	n/a	n/a	2	2
Tang, X. N., Liu, L., Koike, M. A., & Yenari, M. A. (2013). Mild hypothermia reduces tissue plasminogen activator-related hemorrhage and blood brain barrier disruption after experimental stroke. Therapeutic Hypothermia and Temperature Management, 3(2), 74-83.	male	not stated	25-30	Jackson Labs C57/BL6 mice	yes	yes	yes	no	no	no	no	MCAO	1	external whole body; cooling blankets	33	3	1	5% isoflurane, maintained at 2-3%	33	only body temp.	not stated	r-tPA	attaches to the fibrin in the clot surface, activating the fibrin-bound plasminogen	tail vein	no	1	10% bolus, then the remainder administered over 30 minutes	10	30 minutes	30 minutes	together	no	yes	no	no	no	no	no	no		1	1	1	n/a	n/a	n/a	n/a	1	1
Wang, C. X., Yang, T., & Shuaib, A. (2003). Effects of minocycline alone and in combination with mild hypothermia in embolic stroke. Brain Research, 963(1-2), 327-329.	male	not stated	300-350	Wistar	not stated	yes	yes	no	no	not stated	no	MCAO	permanent	external whole body; spraying 100% alcohol w/ a fan	34-35	2	1	not stated	34-35	only body temp.	not stated	minocycline	attaches to the bacterial 30S ribosomal subunit and prevents protein synthesis - can inhibit neuroinflammation, inflammatory mediators and microglia activation	IP	yes	1, 4 24, 32	four times over the course of 3 days	1 & 4 hours: 45 24 & 32 hours: 22.5	32	2 (when hypo ended)	together	no	no	no	no	no	no	no	no		0	n/a	n/a	n/a	n/a	n/a	n/a	2	2
Wu, D., Duan, Y., An, H., Wei, W., Zhang, Y., Shi, J., He, X., Zhang, J., Meng, R., Ding, Y., Ji, X., Zhi, X., Zhang, M., Dong, K., & Wu, C. (2019). Inflammatory cytokines are involved in dihydrocapsaicin (DHC) and regional cooling infusion (RCI)-induced neuroprotection in ischemic rat. Brain Research, 1710, 173-180.	male	adult (no age stated)	300-340	Sprague-Dawley	yes	no	not stated	not stated	not stated	no	no	MCAO	2	internal local cooling; cold saline	32.5-33.5	0.17	2	1.5-3.5% enflurane	32.5-33.5	only body temp.	not stated	dihydrocapsaicin (DHC)	an agonist to the Transient Receptor Potential Vanilloid channel 1 (TRPV1), which could induce hypothermia	IP	no	2	once	0.5	5 minutes	not stated	together	no	no	no	no	no	no	no	no	- beam balance - grid walking	2	0 (before surgery)	21	n/a	n/a	n/a	n/a	21	2
Wu, Z., Zhu, S. Z., Hu, Y. F., Gu, Y., Wang, S. N., Lin, Z. Z., Xie, Z. S., & Pan, S. Y. (2016). Glibenclamide enhances the effects of delayed hypothermia after experimental stroke in rats. Brain Research, 1643, 113-122.	male	adult (no age stated)	280-320	Sprague-Dawley	yes	yes	yes	no	no	no	no	MCAO	3	external whole body; ice packs	33	cooling period: 15 minutes maintained: 2	0, 2, 4,6, 8, 10 (4 hypo subgroup)	isoflurane	33	only body temp.	0.5°C/h	glibenclamide	blocks Sur1-Trpm4, atteuating cytotoxic edema and oncotic death of CNS cells	IP	yes	0.15, 6, 12, 18	loading dose, then maintenance doses	loading dose: 0.010 maintenance dose: 0.0040	18	2 (when hypo ended)	staggered	no	no	no	no	no	no	no	no	- mNSS	1	1	1	BWC (swelling index)	1	1	ipsi and contra hemisphere	1	1
Yu, H., Wu, Z., Wang, X., Gao, C., Liu, R., Kang, F., & Dai, M. (2020). Protective effects of combined treatment with mild hypothermia and edaravone against cerebral ischemia/reperfusion injury via oxidative stress and Nrf2 pathway regulation. International Journal of Oncology, 57(2), 500-508.	male	9-10 weeks	300-320	Sprague-Dawley	yes	no	not stated	no	no	no	no	MCAO	2, reperfusion for 24	external local cooling; ice pack under skull	32-24	2	2	3% isoflurane	32-24	only body temp.	not stated	ederavone	- free radical scavenger - inhibits translocation of 5-lipoxygenase to nuclear membrane	IP	no	2	once	3	not stated	2 (after hypo ended)	together	no	yes	no	no	no	no	no	no	- Barnes maze task	2	1	12	n/a	n/a	n/a	n/a	1	1
Zhang, J., Liu, K., Elmadhoun, O., Ji, X., Duan, Y., Shi, J., He, X., Liu, X., Wu, D., Che, R., Geng, X., & Ding, Y. (2018). Synergistically induced hypothermia and enhanced neuroprotection by pharmacological and physical approaches in stroke. Aging and Disease, 9(4), 578-589.	male	9-10 weeks	300-340	Sprague-Dawley	yes	no	not stated	no	no	no	no	MCAO	2	external whole body; ice pads	31	3	2	1.5-3.5% enflurane	31	only body temp.	not stated	dihydrocapsaicin (DHC)	an agonist to the Transient Receptor Potential Vanilloid channel 1 (TRPV1), which could induce hypothermia	IP	yes	2	once per each dose group	H-DHC: 1.5 L-DHC: 0.5	3 (maintained w/ heating pad)	3	together	no	yes	no	no	no	no	no	yes		2	1	1	n/a	n/a	n/a	n/a	1	1
Zhou, L. J., Chu, X. H., Sun, X. H., Wu, L. J., Wu, Z. H., & Lv, J. (2020). The mechanism of sub-hypothermia combined with phenothiazine drugs in protecting nerves through PI3K/AKT apoptotic signaling pathway. International Scientific Journal of Clinical Medicine, 36(1), 231-235.	not stated	not stated	275-525	Sprague-Dawley	not stated	no	not stated	no	no	not stated	no	MCAO	1	external whole body; 75% alcohol	33	2	1	not stated	33	only body temp.	not stated	phenothiazine	promotes vasodilation, alleviates brain injury and can inhibit CNS activity/mitochondrial permeability during ischemia - central and peripheral dopaminergic blockage	IV	no	1	once	not stated	not stated	2 (after hypo ended)	together	no	yes	no	no	no	no	no	yes		2	not stated	not stated	n/a	n/a	n/a	n/a	7 hr	7 hr
Wang F, Wang Y, Geng X, Asmaro K, Peng C, Sullivan JM, Ding JY, Ji X, Ding Y, Wang, F., Wang, Y., Geng, X., Asmaro, K., Peng, C., Sullivan, J. M., Ding, J. Y., Ji, X., & Ding, Y. (2012). Neuroprotective effect of acute ethanol administration in a rat with transient cerebral ischemia. Stroke (00392499), 43(1), 205–210.	male	adult	280-299	Sprague-Dawley	yes	yes	not stated	no	no	no	no	MCAO	2	external whole body; 75% alcohol	32-33	30 minutes	1.5	not stated	32-33	only body temp.	not stated	ethanol	ethanol- competative inhibition of methanol for ADH, which dereases formic acid formation	IP	no	2	once	1500	not stated	30 minutes (after hypo ended)	staggered	no	no	no	no	no	no	no	no	- foot fault placing - parallel bar crossing - beam balance test	3	2	28	n/a	n/a	n/a	n/a	2	2
Wang, C. X., Yang, T., Noor, R., & Shuaib, A. (2002). Delayed minocycline but not delayed mild hypothermia protects against embolic stroke. BMC neurology, 2(1), 1-4.	male	not stated	300-350	Wistar	not stated	yes	no	no	no	no	no	embolic	permanent	external whole body; 100% alcohol and fan	34-35	2	1	not stated	34-35	only body temp.	not stated	minocycline	attaches to the bacterial 30S ribosomal subunit and prevents protein synthesis - can inhibit neuroinflammation, inflammatory mediators and microglia activation	IP	yes	1	four times over the course of 3 days	first day (1 and 4 hr): 45 second day (24 and 32): 22.5	32	2 (after hypo ended)	together	no	no	no	no	no	no	no	no		0	n/a	n/a	n/a	n/a	n/a	n/a	2	2
Kallmünzer, B., Schwab, S., & Kollmar, R. (2012). Mild hypothermia of 34°C reduces side effects of rt-PA treatment after thromboembolic stroke in rats. Experimental and Translational Stroke Medicine, 4(1).	male	not stated	280-320	Wistar	yes	yes	not stated	no	no	no	no	thromboembolic cerebral ischemia	permanent	external whole body; cooling pad on abdomen	34.5	4.5	1.5	halothane, oxygen (30%) and N20 (70%)	34.5	only body temp.	30 minute (total)	r-tPA	attaches to the fibrin in the clot surface, activating the fibrin-bound plasminogen	IV	no	1.5	once	10	not stated	4.5 (after hypo ended)	together	no	yes	no	no	no	no	no	no		1	1	1	histological	1	1	left (nonischemic) hemisphere and right (ischemic) hemisphre	1	1
Song, W., Wu, Y.-M., Ji, Z., Ji, Y.-B., Wang, S.-N., & Pan, S.-Y. (2013). Intra-carotid cold magnesium sulfate infusion induces selective cerebral hypothermia and neuroprotection in rats with transient middle cerebral artery occlusion. Neurological Sciences: Official Journal of the Italian Neurological Society, 34(4), 479–486.	male	not stated	280-300	Sprague-Dawley	yes	no	yes	no	no	not stated	no	MCAO	3	internal local cooling; cold saline	33-34	0.33	3	isoflurane (1.5-2%)	33-34	yes	not stated	magnesium-sulfate	- inhibits NMDA receptors, blocks calcium channels after stroke - could also protect against free radical formation and inhibit inflammatory responses	IV	no	3	once	120	not stated	not stated	together	no	no	no	no	no	no	no	no	mNSS	1	2	2	wet-to-dry (BWC)	2	2	not stated	2	2
Campbell, K., Meloni, B. P., & Knuckey, N. W. (2008). Combined magnesium and mild hypothermia (35 C) treatment reduces infarct volumes after permanent middle cerebral artery occlusion in the rat at 2 and 4, but not 6 h. Brain research, 1230, 258-264.	male	not stated	280-320	Sprague-Dawley	yes	yes	yes	no	no	not stated	no	pMCAO	permanent	external whole body; cooling fan	35 +/- 0.2	25 hrs and 20 minutes	2, 4, and 6	isoflurane	35	only body temp.	1 hr (total)	magnesium	inhibits presynaptic release of acetylcholine, reducing striated muscle contractions and blocking peripheral neuromuscular transmission	IV	yes	2	twice including a continuous infusion	initial: 360 μmol/kg loading: 120 μmol/kg/h	25	25	together	no	no	no	no	no	no	no	no		0	n/a	n/a	n/a	n/a	n/a	n/a	2	2
Cechmanek, B. K., Tuor, U. I., Rushforth, D., & Barber, P. A. (2015). Very Mild hypothermia (35 C) postischemia reduces infarct volume and blood/brain barrier breakdown following tPA Treatment in the Mouse. Therapeutic hypothermia and temperature management, 5(4), 203-208.	male	3 months	25-35	C57 black mice	yes	yes	yes	yes	no	no	no	MCAO	0.5	not stated	35	48	1	isoflurane (1.5-2.5%)	35	only body temp.	gradually over 24 hr	r-tPA	attaches to the fibrin in the clot surface, activating the fibrin-bound plasminogen	IV	no	30 minutes	once	10	1	48 (after hypo finished)	staggered	no	no	no	no	no	no	no	no		0	n/a	n/a	n/a	n/a	n/a	n/a	3	3
Kollmar, R. ( 1,3 ), Henninger, N. ( 1 ), Bardutzky, J. ( 1 ), Schellinger, P. D. ( 1,2 ), Schäbitz, W.-R. ( 1 ), & Schwab, S. ( 1 ). (2004). Combination therapy of moderate hypothermia and thrombolysis in experimental thromboembolic stroke - An MRI study. Experimental Neurology, 190(1), 204-212–212.	male	not stated	280-320	Wistar	yes	yes	yes	no	no	not stated	no	thromboembolic cerebral ischemia	permanent	external whole body; ice and alcohol	33 +/- 0.2	5	1	halothane, oxygen (30%) and air	33	only body temp.	45 min (total)	r-tPA	attaches to the fibrin in the clot surface, activating the fibrin-bound plasminogen	IV	no	1 or 3	once	10	30 minutes	5 (after hypo finished)	together or staggered	no	no	no	no	no	no	no	no		0	n/a	n/a	n/a	n/a	n/a	n/a	1	1
Cai, L., Stevenson, J., Geng, X., Peng, C., Ji, X., Xin, R., Rastogi, R., Sy, C., Rafols, J. A., & Ding, Y. (2017). Combining Normobaric Oxygen with Ethanol or Hypothermia Prevents Brain Damage from Thromboembolic Stroke via PKC-Akt-NOX Modulation. Molecular Neurobiology, 54(2), 1263–1277.	not stated	not stated	300-350	Sprague-Dawley	yes	no	not stated	no	no	no	no	embolic	1	external whole body; ice	33	3	1	enflurane (1.5%)	33	only body temp.	not stated	normobaric oxygen	could potentially reduce hyperglycolysis in the brain following ischemia by AMPK signaling	ventilator	no	1	once	0.6	3	3	together	no	yes	no	no	no	no	no	no		1	1	1	n/a	n/a	n/a	n/a	1	1
