# Supplementary material for: A Systematic Review and Meta-Analysis of Therapeutic Hypothermia and Pharmacological Cotherapies in Animal Models of Ischemic Stroke
Source: Ther Hypothermia Temp Manag. 2024 Dec 16;14(4):229–42. doi: 10.1089/ther.2024.0012 (PMC11685787; doi:10.1089/ther.2024.0012)
Supplement: Supplementary Table S4 [file ther.2024.0012_table_s4-infarct-data.xlsx]

## Sheet: Infarct (DRUG vs NORMO)
StudyLabel	MCAODuration.hr	Survival.d	MQS	Sex	Species	Agent	InductionStart.hr	CoolingDuration.hr	AgentDuration.hr	THmethod	RewarmingRate	Meancont	SDcont	SEMcont	Ncont	Mean	SD	SEM	N	MeanDiff	PooledSD	ES_d	Tstat	p	NMD	ContNMSD	TxNMSD	SEi	ES_g	SEi_g	Subgroup
An et al. (2017)	2	1	8	Male	Sprague-Dawley	phenothiazine	2	1	not stated	external whole body	not stated	45.1	1.8	0.680336	7	47.6	1.9	0.718132	7	2.5	1.85068	1.35086	2.52722	0.0265545	5.54324	3.99113	3.9916	2.13347	1.26463	0.60432	anti-shivering
Aronowski et al (2003)	2	14	4	Male	Long-Evans	caffeinol	1	4	2.5	external whole body	spontaneuous	142.1	7.52	1.25333	36	81.7	15.2	3.8	16	60.4	10.4354	5.788	19.2636	0	42.5053	5.29205	18.6047	3.3383	5.70074	0.654508	anti-inflammatory
Cai et al. (2016a)	1	1	8	not stated	Sprague-Dawley	normobaric oxygen	1	3	3	external whole body	not stated	55.1	11.1	3.7	9	32	30.9	10.3	9	23.1	23.2166	0.994978	2.11067	0.0508922	41.9238	20.1452	96.5625	32.8805	0.947598	0.504138	oxygen
Cai et al. (2016b)	1	1	8	not stated	Sprague-Dawley	normobaric oxygen	1	3	3	external whole body	not stated	55.1	15.6978	3.7	18	37.5	24.1831	5.7	18	17.6	20.3868	0.863305	2.58992	0.0140337	31.9419	28.4896	64.4881	16.6172	0.844121	0.349605	oxygen
Ghahari et al. (2014)	1	7	3	male	Wistar	G-CSF	1	1	168	external local	not stated	438.889	31.427	11.1111	8	88.8888	31.427	11.1111	8	350	31.427	11.1369	22.2739	0	79.7469	7.16057	35.3554	12.7538	10.5295	2.2015	anti-apoptotic
Hassanipour et al. (2020)	permanent	2	7	male	Wistar	r-tPA	5	1	not stated	external whole body	not stated	34.25	17.7342	6.27	8	37.9437	14.6795	5.19	8	3.6937	16.2787	0.226904	0.453808	0.656922	10.7845	51.7788	38.6877	22.8522	0.214527	0.501904	r-tPA
Meloni et al. (2013) (1.5 hr TH/ 1.5 hr Mg)	permanent	2	8	male	Sprague-Dawley	magnesium	1.5	24	24	external whole body	gradual rewarm for 1 hr	34.25	17.7342	6.27	8	279.411	98.0393	32.6798	9	24.5098	100.792	0.243172	0.541023	0.595125	9.61538	40.3847	35.0878	17.1343	0.232897	0.451341	magnesium
Meloni et al. (2013) (2.5 hr TH/ 1.5 hr Mg)	permanent	2	8	male	Sprague-Dawley	magnesium	2.5	24	24	external whole body	gradual rewarm for 1 hr	254.901	102.941	31.0379	11	279.411	98.0393	32.6798	9	24.5098	100.792	0.243172	0.541023	0.595125	9.61538	40.3847	35.0878	17.1343	0.232897	0.451341	magnesium
Tang et al. (2013)	permanent	1	7	male	Jackson Labs C57/BL6 mice	r-tPA	1	3	0.5	external whole body	not stated	50.7143	33.8815	10.7143	10	42.1427	6.0609	2.14285	8	8.57159	25.7254	0.333195	0.702437	0.4925	16.9017	66.8086	14.3818	24.1921	0.317329	0.478101	r-tPA
Wang et al. (2003)	2	2	3	male	Wistar	minocycline	1	2	32	external whole body	not stated	31.8073	10.6679	3.3735	10	18.3132	8.67467	2.89156	9	13.4941	9.78066	1.37967	3.00275	0.00800765	42.4245	33.5393	47.3684	18.6717	1.31789	0.518435	anti-inflammatory
Wu et al. (2019) (2 days)	2	21	8	male	Sprague-Dawley	dihydrocapsaicin	2	0.17	0.0833333	internal local	not stated	278	40	16.3299	6	240	26	10.6145	6	38	33.7343	1.12645	1.95107	0.0796068	13.6691	14.3885	10.8333	7.35289	1.0398	0.632775	pharmacological hypothermia
Wu et al. (2019) (21 days)	2	21	8	male	Sprague-Dawley	dihydrocapsaicin	2	0.17	0.0833333	internal local	not stated	140	30	12.2474	6	106	11	4.49073	6	34	22.5942	1.50481	2.6064	0.026202	24.2857	21.4286	10.3774	9.72002	1.38905	0.673073	pharmacological hypothermia
Wu et al. (2016) (6 hr)	3	1	6	male	Sprague-Dawley	glibenclamide	6	2	18	external whole body	0.5°C/hr	41.2371	4.63918	1.6402	8	38.6598	5.6701	2.00468	8	2.57731	5.18035	0.497517	0.995035	0.336607	6.24998	11.25	14.6667	6.53522	0.47038	0.509091	sulfonylurea
Wu et al. (2016) (8 hr)	3	1	6	male	Sprague-Dawley	glibenclamide	8	2	18	external whole body	0.5°C/hr	41.7526	3.60825	1.27571	8	39.1753	4.12371	1.45795	8	2.57731	3.87456	0.665188	1.33038	0.20466	6.17282	8.64198	10.5263	4.81517	0.628905	0.516138	sulfonylurea
Wu et al. (2016) (10 hr)	3	1	6	male	Sprague-Dawley	glibenclamide	10	2	18	external whole body	0.5°C/hr	41.7526	3.60825	1.27571	8	39.1753	4.12371	1.45795	8	2.57731	3.87456	0.665188	1.33038	0.20466	6.17282	8.64198	10.5263	4.81517	0.628905	0.516138	sulfonylurea
Zhang et al. (2018)	2	1	7	male	Sprague-Dawley	dihydrocapsaicin	10	3	3	external whole body	not stated	49.5	35.0725	12.4	8	36.7	28.0014	9.9	8	12.8	31.7345	0.403346	0.806692	0.433335	25.8586	70.8535	76.2982	36.8131	0.381346	0.505993	pharmacological hypothermia
Wang et al. (2012)	2	2	4	male	Sprague-Dawley	ethanol	1.5	0.5	not stated	external whole body	not stated	53.494	4.08929	1.44578	8	28.4	5.65685	2	8	25.094	4.9357	5.08418	10.1684	7.59e-08	46.9099	7.64439	19.9185	7.54307	4.80686	1.09907	anti-inflammatory
Wang et al. (2002)	permanent	2	3	male	Wistar	minocycline	1	2	32	external whole body	not stated	32.0755	10.7398	3.39623	10	18.8679	9.05662	3.01887	9	13.2076	9.98314	1.32299	2.8794	0.0104069	41.1766	33.4829	48.0002	18.8201	1.26375	0.51394	anti-inflammatory
Kallmunzer et al. (2012)	permanent	1	6	male	Wistar	r-tPA	1.5	4.5	not stated	external whole body	30 min total	43.4482	4.13792	1.19452	12	60.6897	11.0345	3.18538	12	17.2415	8.33313	2.06903	5.06807	4.47e-05	39.6829	9.52381	18.1818	5.92509	1.99769	0.515885	r-tPA
Song et al. (2013)	3	2	6	male	Sprague-Dawley	magnesium-sulfate	3	0.33	not stated	internal local	not stated	45.9184	13.4972	5.51021	6	47.7551	11.9975	4.89796	6	1.83673	12.7694	0.143839	0.249136	0.808298	3.99999	29.3939	25.123	15.7859	0.132774	0.578297	magnesium
Campbell et al. (2008)	permanent	2	5	male	Sprague-Dawley	magnesium	2	25.33	25	external whole body	1 hr total	224.794	138.843	46.2809	9	228.1	115.702	38.5674	9	3.30578	127.797	0.0258674	0.0548729	0.956919	1.47058	61.7645	50.7245	26.6413	0.0246356	0.471427	magnesium
Cechmanek et al. (2015)	0.5	3	8	male	C57 black mice	r-tPA	1	48	1	not stated	gradual over24 hr	35.77	8.77	3.92206	5	48.3	14.5	4.5853	10	12.53	13.0086	0.96321	1.75857	0.102151	35.0294	24.5178	30.0207	15.5778	0.906551	0.580649	r-tPA
Kollmar et al. (2004) (early tPA)	permanent	1	6	male	Wistar	r-tPA	1	5	0.5	external whole body	45 min total	39.1305	8.15217	2.57794	10	22.0109	5.97826	1.89049	10	17.1196	7.14833	2.39491	5.35518	4.33e-05	43.7501	20.8333	27.1605	10.8246	2.29372	0.603155	r-tPA
Kollmar et al. (2004) (late tPA)	permanent	1	6	male	Wistar	r-tPA	1	5	0.5	external whole body	46 min total	39.1305	8.15217	2.57794	10	26.0869	5.97826	1.89049	10	13.0436	7.14833	1.8247	4.08016	0.000702566	33.3336	20.8333	22.9167	9.79389	1.7476	0.543217	r-tPA
Cai et al. (2017)	1	1	8	not stated	Sprague-Dawley	normobaric oxygen	1	3	3	external whole body	not stated	55.1	9.06311	3.7	6	37.5	13.9621	5.7	6	17.6	11.7703	1.49529	2.58992	0.0269538	31.9419	16.4485	37.2322	16.6172	1.38027	0.671951	oxygen
Dai et al. (2021)	2	1	6	male	Sprague-Dawley	icariin	2	2	672	external local	not stated	45.2976	3.8393	0.76786	25	38.1736	3.2907	0.65814	25	7.124	3.57554	1.99243	7.0443	6.29e-09	15.7271	8.47572	8.62036	2.41784	1.96113	0.348927	anti-inflammatory
Lee et al. (2016)	1.5	3	8	male	Wistar	HPI-201	6	6	6	external whole body	0.04°C/min	0.183036	0.0227635	0.00892859	6.5	0.125	0.0341452	0.0133929	6.5	0.0580357	0.0290179	2	3.60555	0.00412961	31.7073	12.4367	27.3162	11.7725	1.86046	0.706197	pharmacological hypothermia

## Sheet: Infarct (TH vs NORMO)
StudyLabel	MCAODuration(h)	Survival(d)	MQS	Sex	Species	Agent	CoolingDuration.hr	InductionStart.hr	AgentDuration(hr)	THmethod	RewarmingRate	Meancont	SDcont	SEMcont	Ncont	Mean	SD	SEM	N	MeanDiff	PooledSD	ES_d	Tstat	p	NMD	ContNMSD	TxNMSD	SEi	ES_g	SEi_g	Subgroup
Wu et al. (2019) (2 days)	2	21	8	male	Sprague-Dawley	dihydrocapsaicin	0.17	2	0.0833333	internal local	not stated	278	40	16.3299	6	197	26	10.6145	6	81	33.7343	2.40112	4.15886	0.00195	29.1367	14.3885	13.198	7.97094	2.21642	0.798799	0.17
Wu et al. (2019) (21 days)	2	21	8	male	Sprague-Dawley	dihydrocapsaicin	0.17	2	0.0833333	internal local	not stated	140	30	12.2474	6	92	10	4.08248	6	48	22.3607	2.14663	3.71806	0.00399	41.1168	21.4286	10.8696	9.80927	1.9815	0.759541	0.17
Song et al. (2013)	3	2	6	male	Sprague-Dawley	magnesium-sulfate	0.33	3	not stated	internal local	not stated	45.9184	13.4972	5.51021	6	25.7142	16.4966	6.73469	6	20.2042	15.0717	1.34054	2.32188	0.0426	78.572	29.3939	64.1535	28.8087	1.23742	0.654463	0.33
Wang et al. (2012)	2	2	4	male	Sprague-Dawley	ethanol	0.5	1.5	not stated	external whole body	not stated	53.494	4.08929	1.44578	8	29.1	3.39411	1.2	8	24.394	3.75781	6.49154	12.9831	3.38e-09	83.8282	7.64439	11.6636	4.93048	6.13746	1.346	0.5
An et al. (2017)	2	1	8	Male	Sprague-Dawley	phenothiazine	1	2	not stated	external whole body	not stated	45.1	1.8	0.680336	7	40.7	3.2	1.20949	7	4.4	2.59615	1.69482	3.17071	0.00806	10.8108	3.99113	7.86241	3.33266	1.58664	0.640964	1
Ghahari et al. (2014)	1	7	3	male	Wistar	G-CSF	1	1	168	external local	not stated	438.889	31.427	11.1111	8	99.9999	31.427	11.1111	8	338.889	31.427	10.7834	21.5668	3.86e-12	338.89	7.16057	31.427	11.3959	10.1952	2.13527	1
Hassanipour et al. (2020)	permanent	2	7	male	Wistar	r-tPA	1	5	not stated	external whole body	not stated	34.25	17.7342	6.27	8	14.12	4.52548	1.6	8	20.13	12.9419	1.55542	3.11084	0.00767	142.564	51.7788	32.0502	21.5298	1.47058	0.582804	1
Wang et al. (2003)	2	2	3	male	Wistar	minocycline	2	1	32	external whole body	not stated	31.8073	10.6679	3.3735	10	27.4698	8.67467	2.89156	9	4.33746	9.78066	0.443473	0.965187	0.348	15.7899	33.5393	31.5789	14.9931	0.423616	0.465907	2
Wu et al. (2016) (6 hr)	3	1	6	male	Sprague-Dawley	glibenclamide	2	6	18	external whole body	0.5°C/hr	41.2371	4.63918	1.6402	8	42.2681	2.06185	0.728974	8	1.03093	3.58979	0.287183	0.574365	0.575	2.43902	11.25	4.87803	4.33529	0.271518	0.503047	2
Wu et al. (2016) (8 hr)	3	1	6	male	Sprague-Dawley	glibenclamide	2	8	18	external whole body	0.5°C/hr	41.7526	3.60825	1.27571	8	42.2681	4.12371	1.45795	8	0.515463	3.87456	0.133038	0.266075	0.794	1.21951	8.64198	9.7561	4.60795	0.125781	0.500655	2
Wu et al. (2016) (10 hr)	3	1	6	male	Sprague-Dawley	glibenclamide	2	10	18	external whole body	0.5°C/hr	41.7526	3.60825	1.27571	8	42.7835	2.57731	0.911218	8	1.03093	3.13544	0.328797	0.657594	0.521	2.40963	8.64198	6.02408	3.72447	0.310863	0.503991	2
Wang et al. (2002)	permanent	2	3	male	Wistar	minocycline	2	1	32	external whole body	not stated	32.0755	10.7398	3.39623	10	27.1699	9.05662	3.01887	9	4.90565	9.98314	0.491394	1.06948	0.3	18.0555	33.4829	33.3333	15.352	0.469391	0.467361	2
Dai et al. (2021)	2	1	6	male	Sprague-Dawley	icariin	2	2	672	external local	not stated	45.2976	3.8393	0.76786	25	35.1332	1.6454	0.32908	25	10.1644	2.95361	3.44135	12.167	2.22e-16	28.931	8.47572	4.68332	1.93671	3.3873	0.452275	2
Cai et al. (2016a)	permarnent	1	8	not stated	Sprague-Dawley	normobaric oxygen	3	1	3	external whole body	not stated	55.1	11.1	3.7	9	62.2	15	5	9	7.1	13.1949	0.538087	1.14146	0.27	11.4148	20.1452	24.1158	10.4743	0.512464	0.481208	3
Cai et al. (2016b)	1	1	8	not stated	Sprague-Dawley	normobaric oxygen	3	1	3	external whole body	not stated	55.1	15.6978	3.7	18	20.8	11.8794	2.8	18	34.3	13.9201	2.46406	7.39217	1.43e-08	164.904	28.4896	57.1125	15.0434	2.4093	0.449044	3
Tang et al. (2013)	permanent	1	7	male	Jackson Labs C57/BL6 mice	r-tPA	3	1	0.5	external whole body	not stated	50.7143	33.8815	10.7143	10	22.1428	6.42855	2.14285	9	28.5715	25.0438	1.14086	2.48301	0.0238	129.033	66.8086	29.0323	24.1368	1.08978	0.500541	3
Zhang et al. (2018)	2	1	7	male	Sprague-Dawley	dihydrocapsaicin	3	2	3	external whole body	not stated	49.5	35.0725	12.4	8	47.9	29.1328	10.3	8	1.6	32.2397	0.0496282	0.0992564	0.922	3.34029	70.8535	60.82	33.0138	0.0469212	0.500091	3
Cai et al. (2017)	1	1	8	not stated	Sprague-Dawley	normobaric oxygen	3	1	3	external whole body	not stated	55.1	9.06311	3.7	6	20.8	6.85857	2.8	6	34.3	8.03679	4.26787	7.39217	2.34e-05	164.904	16.4485	32.9739	15.0434	3.93957	1.13848	3
Aronowski et al (2003)	2	14	4	Male	Long-Evans	caffeinol	4	1	2.5	external whole body	spontaneuous	142.1	7.52	1.25333	36	73.8	11.5	2.96929	15	68.3	8.84188	7.7246	25.1355	0	92.5474	5.29205	15.5827	2.90543	7.60576	0.842057	4
Kallmunzer et al. (2012)	permanent	1	6	male	Wistar	r-tPA	4.5	1.5	not stated	external whole body	30 min total	43.4482	4.13792	1.19452	12	14.4828	12.4138	3.58355	12	28.9654	9.25269	3.13049	7.6681	1.18e-07	199.999	9.52381	85.7142	24.8958	3.02254	0.627995	4.5
Kollmar et al. (2004)	permanent	1	6	male	Wistar	r-tPA	5	1	0.5	external whole body	45 min total	39.1305	8.15217	2.57794	10	22.826	5.97826	1.89049	10	16.3044	7.14833	2.28087	5.10019	7.48e-05	71.4292	20.8333	26.1905	10.5829	2.1845	0.590397	5
Lee et al. (2016)	1.5	3	8	male	Wistar	HPI-201	6	2	6	external whole body	0.04°C/min	0.183036	0.0227635	0.00892859	6.5	0.116071	0.0341452	0.0133929	6.5	0.0669643	0.0290179	2.30769	4.16025	0.00159	57.6923	12.4367	29.4174	12.5272	2.14669	0.749675	6
Campbell et al. (2013) (33 degrees)	1.5	2	6	male	Spontaneously Hypertensive rats (SHR)	magnesium	24	2	24	external whole body	2°C/hr	232.301	68.1416	25.7551	7	157.964	49.5575	17.5212	8	74.3369	58.8684	1.26277	2.43989	0.0298	47.0593	29.3333	31.3726	15.7585	1.18848	0.575945	24
Campbell et al. (2013) (35 degrees)	1.5	2	6	male	Spontaneously Hypertensive rats (SHR)	magnesium	24	2	24	external whole body	2°C/hr	232.301	68.1416	25.7551	7	176.548	24.7788	8.76063	8	55.7529	49.7359	1.12098	2.16594	0.0495	31.5794	29.3333	14.0351	11.6097	1.05504	0.564073	24
Meloni et al. (2013) (1.5 hr TH/ 1.5 hr Mg)	permanent	2	8	male	Sprague-Dawley	magnesium	24	1.5	24	external whole body	gradual rewarm for 1 hr	34.25	17.7342	6.27	8	240.196	83.3333	34.0207	6	14.7059	96.8473	0.151846	0.299192	0.769	6.12245	40.3847	34.6939	19.5807	0.144125	0.508302	24
Meloni et al. (2013) (2.5 hr TH/ 1.5 hr Mg)	permanent	2	8	male	Sprague-Dawley	magnesium	24	2.5	24	external whole body	gradual rewarm for 1 hr	254.901	102.941	31.0379	11	240.196	83.3333	34.0207	6	44.1176	104.365	0.422723	0.783749	0.446	20.9302	40.3847	51.1629	23.5895	0.399665	0.545464	24
Campbell et al. (2008)	permanent	2	5	male	Sprague-Dawley	magnesium	25.33	2	25	external whole body	1 hr total	224.794	138.843	46.2809	9	201.652	148.76	49.5867	9	23.1413	143.887	0.16083	0.341172	0.737	11.4758	61.7645	73.7705	32.071	0.153171	0.472289	25.33
Cechmanek et al. (2015)	0.5	3	8	male	C57 black mice	r-tPA	48	1	1	not stated	gradual over24 hr	35.77	8.77	3.92206	5	6.4	10.24	4.57947	5	29.37	9.53338	3.08076	4.8711	0.00124	458.906	24.5178	160	72.3894	2.78262	1.01924	48

## Sheet: Infarct (TH+DRUG vs NORMO)
StudyLabel	MCAODuration.hr	Survival.d	MQS	Sex	Species	Agent	InductionStart.hr	CoolingDuration.hr	AgentDuration.hr	THmethod	RewarmingRate	Meancont	SDcont	SEMcont	Ncont	Mean	SD	SEM	N	MeanDiff	PooledSD	ES_d	Tstat	p	NMD	ContNMSD	TxNMSD	SEi	ES_g	SEi_g	Sub
An et al. (2017)	2	1	8	Male	Sprague-Dawley	phenothiazine	2	1	not stated	external whole body	not stated	45.1	1.8	0.680336	7	30.7	3.4	1.28508	7	14.4	2.72029	5.29355	9.90332	3.98e-07	31.929	3.99113	11.0749	4.44945	4.95566	1.22732	anti-shivering
Aronowski et al (2003)	2	14	4	Male	Long-Evans	caffeinol	1	4	2.5	external whole body	spontaneuous	142.1	7.52	1.25333	36	33.4	7.3	1.72063	18	108.7	7.44879	14.593	50.5515	0	76.4954	5.29205	21.8563	3.81903	14.3815	1.46599	anti-inflammatory
Cai et al. (2016)	permarnent	1	8	not stated	Sprague-Dawley	normobaric oxygen	1	3	3	external whole body	not stated	55.1	11.1	3.7	9	83.2	7.2	2.4	9	28.1	9.35548	3.00359	6.37157	9.26e-06	50.9982	20.1452	8.65385	7.30843	2.86056	0.716392	oxygen
Cai et al. (2016)	1	1	8	not stated	Sprague-Dawley	normobaric oxygen	1	3	3	external whole body	not stated	55.1	15.6978	3.7	18	9.3	5.51543	1.3	18	45.8	11.7652	3.89284	11.6785	0	83.1216	28.4896	59.3057	15.5078	3.80633	0.580573	oxygen
Campbell et al. (2013) (33 degrees)	1.5	2	6	male	Spontaneously Hypertensive rats (SHR)	magnesium	2	24	24	external whole body	2°C/hr	232.301	68.1416	25.7551	7	192.035	65.0443	24.5844	7	40.2662	66.6109	0.604498	1.13091	0.280188	17.3336	29.3333	33.871	16.9356	0.565913	0.54921	magnesium
Campbell et al. (2013) (35 degrees)	1.5	2	6	male	Spontaneously Hypertensive rats (SHR)	magnesium	2	24	24	external whole body	2°C/hr	232.301	68.1416	25.7551	7	173.451	55.7522	19.7114	8	58.8502	61.7799	0.952579	1.84056	0.0886198	25.3336	29.3333	32.1429	15.9809	0.896545	0.551539	magnesium
Ghahari et al. (2014)	1	7	3	male	Wistar	G-CSF	1	1	168	external local	not stated	438.889	31.427	11.1111	8	33.3332	31.427	11.1111	8	405.556	31.427	12.9047	25.8094	0	92.4051	7.16057	94.2811	33.4294	12.2008	2.5341	anti-apoptotic
Hassanipour et al. (2020)	permanent	2	7	male	Wistar	r-tPA	5	1	not stated	external whole body	not stated	34.25	17.7342	6.27	8	6.62	2.26274	0.8	8	27.63	12.6417	2.18563	4.37126	0.000639236	80.6715	51.7788	34.1804	21.9355	2.06641	0.653479	r-tPA
Meloni et al. (2013) (1.5 hr TH/ 1.5 hr Mg)	permanent	2	8	male	Sprague-Dawley	magnesium	1.5	24	24	external whole body	gradual rewarm for 1 hr	254.901	102.941	31.0379	11	308.823	80.8824	26.9608	9	53.9215	93.7801	0.574978	1.27925	0.217056	21.1538	40.3847	26.1905	15.6407	0.550683	0.459849	magnesium
Meloni et al. (2013) (1.5 hr TH/ 2.5 hr Mg)	permanent	2	8	male	Sprague-Dawley	magnesium	1.5	24	24	external whole body	gradual rewarm for 1 hr	254.901	102.941	31.0379	11	250	102.941	31.0379	11	4.90195	102.941	0.0476189	0.111676	0.912193	1.92308	40.3847	41.1766	17.3897	0.0458106	0.42647	magnesium
Meloni et al. (2013) (2.5 hr TH/ 1.5 hr Mg)	permanent	2	8	male	Sprague-Dawley	magnesium	2.5	24	24	external whole body	gradual rewarm for 1 hr	254.901	102.941	31.0379	11	279.411	117.647	37.2033	10	24.5098	110.152	0.222508	0.509252	0.616439	9.61538	40.3847	42.1054	18.0054	0.213608	0.438459	magnesium
Tang et al. (2013)	permanent	1	7	male	Jackson Labs C57/BL6 mice	r-tPA	1	3	0.5	external whole body	not stated	50.7143	33.8815	10.7143	10	21.4285	10.1015	3.57142	8	29.2858	26.2749	1.11459	2.34977	0.0319502	57.7466	66.8086	47.1405	27.9937	1.06152	0.514851	r-tPA
Wang et al. (2003)	2	2	3	male	Wistar	minocycline	1	2	32	external whole body	not stated	31.8073	10.6679	3.3735	10	17.8313	8.67467	2.89156	9	13.976	9.78066	1.42894	3.10999	0.00636678	43.9396	33.5393	48.6486	18.9959	1.36496	0.522463	anti-inflammatory
Wu et al. (2019) (2 days)	2	21	8	male	Sprague-Dawley	dihydrocapsaicin	2	0.17	0.0833333	internal local	not stated	278	40	16.3299	6	158	29	11.8392	6	120	34.9357	3.43489	5.9494	0.000141356	43.1655	14.3885	18.3544	9.52115	3.17066	0.978251	pharmacological hypothermia
Wu et al. (2019) (21 days)	2	21	8	male	Sprague-Dawley	dihydrocapsaicin	2	0.17	0.0833333	internal local	not stated	140	30	12.2474	6	71	10	4.08248	6	69	22.3607	3.08577	5.34472	0.000326048	49.2857	21.4286	14.0845	10.4687	2.84841	0.914684	pharmacological hypothermia
Wu et al. (2016) (6 hr)	3	1	6	male	Sprague-Dawley	glibenclamide	6	2	18	external whole body	0.5°C/hr	41.2371	4.63918	1.6402	8	30.4123	4.63918	1.6402	8	10.8248	4.63918	2.33335	4.66671	0.000363386	26.2502	11.25	15.2543	6.70126	2.20608	0.672142	sulfonylurea
Wu et al. (2016) (8 hr)	3	1	6	male	Sprague-Dawley	glibenclamide	8	2	18	external whole body	0.5°C/hr	41.7526	3.60825	1.27571	8	38.1444	4.63918	1.6402	8	3.60824	4.15581	0.86824	1.73648	0.104421	8.64195	8.64198	12.1622	5.27496	0.820882	0.527198	sulfonylurea
Wu et al. (2016) (10 hr)	3	1	6	male	Sprague-Dawley	glibenclamide	10	2	18	external whole body	0.5°C/hr	41.7526	3.60825	1.27571	8	38.6598	5.15464	1.82244	8	3.09278	4.44914	0.695139	1.39028	0.186153	7.40738	8.64198	13.3333	5.61762	0.657223	0.517598	sulfonylurea
Zhang et al. (2018)	2	1	7	male	Sprague-Dawley	dihydrocapsaicin	10	3	3	external whole body	not stated	49.5	35.0725	12.4	8	18.2	16.4049	5.8	8	31.3	27.3788	1.14322	2.28644	0.0383224	63.2323	70.8535	90.1367	40.5352	1.08086	0.546292	pharmacological hypothermia
Wang et al. (2012)	2	2	4	male	Sprague-Dawley	ethanol	1.5	0.5	not stated	external whole body	not stated	53.494	4.08929	1.44578	8	26.6	8.20244	2.9	8	26.894	6.48083	4.14978	8.29955	8.9e-07	50.2748	7.64439	30.8362	11.2323	3.92343	0.942441	anti-inflammatory
Wang et al. (2002)	permanent	2	3	male	Wistar	minocycline	1	2	32	external whole body	not stated	32.0755	10.7398	3.39623	10	18.1132	7.92454	2.64151	9	13.9623	9.51927	1.46674	3.19226	0.00533562	43.5296	33.4829	43.7502	17.7611	1.40107	0.525627	anti-inflammatory
Kallmunzer et al. (2012)	permanent	1	6	male	Wistar	r-tPA	1.5	4.5	not stated	external whole body	30 min total	43.4482	4.13792	1.19452	12	31.7241	15.1724	4.3799	12	11.7241	11.1204	1.05429	2.58248	0.0169916	26.9841	9.52381	47.8262	14.0773	1.01794	0.438742	r-tPA
Song et al. (2013)	3	2	6	male	Sprague-Dawley	magnesium	3	0.2	not stated	internal local	not stated	45.9184	13.4972	5.51021	6	15.9183	7.49842	3.06122	6	30.0001	10.9179	2.74779	4.75932	0.000769343	65.3335	29.3939	47.1056	22.6676	2.53642	0.855821	magnesium
Campbell et al. (2008)	permanent	2	5	male	Sprague-Dawley	magnesium	2	25.33	25	external whole body	1 hr total	224.794	138.843	46.2809	9	109.091	85.9502	28.6501	9	115.703	115.466	1.00205	2.12568	0.0494498	51.4708	61.7645	78.7879	33.3706	0.954337	0.504589	magnesium
Cechmanek et al. (2015)	0.5	3	8	male	C57 black mice	r-tPA	1	48	1	not stated	gradual over24 hr	35.77	8.77	3.92206	5	18.7	11.53	3.19785	13	17.07	10.9057	1.56524	2.97441	0.00894412	47.7216	24.5178	61.6578	28.8305	1.4907	0.596614	r-tPA
Kollmar et al. (2004) (early tPA)	permanent	1	6	male	Wistar	r-tPA	1	5	0.5	external whole body	45 min total	39.1305	8.15217	2.57794	10	20.1086	5.97826	1.99275	9	19.0218	7.21125	2.6378	5.74098	2.4e-05	48.6113	20.8333	29.7298	11.6755	2.51969	0.649535	r-tPA
Kollmar et al. (2004) (late tPA)	permanent	1	6	male	Wistar	r-tPA	1	5	0.5	external whole body	46 min total	39.1305	8.15217	2.57794	10	27.1738	9.7826	3.45867	8	11.9566	8.9023	1.34309	2.83149	0.0120329	30.5558	20.8333	36.0001	13.5095	1.27914	0.532152	r-tPA
Cai et al. (2017)	1	1	8	not stated	Sprague-Dawley	normobaric oxygen	1	3	3	external whole body	not stated	55.1	9.06311	3.7	6	9.3	3.18434	1.3	6	45.8	6.79264	6.74259	11.6785	3.77e-07	83.1216	16.4485	34.2402	15.5078	6.22393	1.6542	oxygen
Dai et al. (2021)	2	1	6	male	Sprague-Dawley	icariin	2	2	672	external local	not stated	45.2976	3.8393	0.76786	25	24.2937	1.9196	0.38392	25	21.0039	3.03522	6.92006	24.4661	0	46.3687	8.47572	7.90164	2.31753	6.81137	0.76396	anti-inflammatory
Lee et al. (2016) (6 hr)	1.5	3	8	male	Wistar	HPI-201	6	6	6	external whole body	0.04°C/min	0.183036	0.0227635	0.00892859	6.5	0.0714287	0.0227635	0.00892859	6.5	0.111607	0.0227635	4.90289	8.8388	2.5e-06	60.9755	12.4367	31.8689	12.5	4.56082	1.20651	pharmacological hypothermia
Lee et al. (2016) (10 hr)	1.5	3	8	male	Wistar	HPI-201	10	6	10	external whole body	0.04°C/min	0.183036	0.0227635	0.00892859	6.5	0.0803573	0.045527	0.0178571	6.5	0.102678	0.0359922	2.85279	5.14295	0.000321755	56.0975	12.4367	56.6557	22.7513	2.65376	0.834475	pharmacological hypothermia

## Sheet: Infarct (TH+DRUG vs DRUG)
StudyLabel	MCAODuration.hr	Survival.d	MQS	Sex	Species	Agent	InductionStart.hr	CoolingDuration.hr	AgentDuration.hr	THmethod	RewarmingRate	Meancont	SDcont	SEMcont	Ncont	Mean	SD	SEM	N	MeanDiff	PooledSD	ES_d	Tstat	p	NMD	ContNMSD	TxNMSD	SEi	ES_g	SEi_g	Sub
An et al. (2017)	2	1	8	Male	Sprague-Dawley	phenothiazine	2	1	not stated	external whole body	not stated	47.6	1.9	0.718132	7	30.7	3.4	1.28508	7	16.9	2.75409	6.13633	11.48	7.91e-08	35.5042	3.9916	11.0749	4.44951	5.74465	1.38778	anti-shivering
Aronowski et al (2003)	2	14	4	Male	Long-Evans	caffeinol	1	4	2.5	external whole body	spontaneuous	81.7	15.2	3.8	16	33.4	7.3	1.72063	18	48.3	11.688	4.13243	12.0271	2.07e-13	59.1187	18.6047	21.8563	7.00816	4.03481	0.623572	anti-inflammatory
Cai et al. (2016)	permarnent	1	8	not stated	Sprague-Dawley	normobaric oxygen	1	3	3	external whole body	not stated	32	30.9	10.3	9	83.2	7.2	2.4	9	51.2	22.4349	2.28216	4.84119	0.000181	160	96.5625	8.65385	32.3165	2.17348	0.624674	oxygen
Cai et al. (2016)	1	1	8	not stated	Sprague-Dawley	normobaric oxygen	1	3	3	external whole body	not stated	37.5	24.1831	5.7	18	9.3	5.51543	1.3	18	28.2	17.5391	1.60784	4.82351	2.9e-05	75.2	64.4881	59.3057	20.6504	1.57211	0.386854	oxygen
Ghahari et al. (2014)	1	7	3	male	Wistar	G-CSF	1	1	168	external local	not stated	88.8888	31.427	11.1111	8	33.3332	31.427	11.1111	8	55.5555	31.427	1.76777	3.53553	0.003294	62.5001	35.3554	94.2811	35.6001	1.67134	0.604824	anti-apoptotic
Hassanipour et al. (2020)	permanent	2	7	male	Wistar	r-tPA	5	1	not stated	external whole body	not stated	37.9437	14.6795	5.19	8	6.62	2.26274	0.8	8	31.3237	10.5026	2.98247	5.96495	3.5e-05	82.5531	38.6877	34.1804	18.2518	2.81979	0.76135	r-tPA
Meloni et al. (2013) (1.5 hr TH/ 1.5 hr Mg)	permanent	2	8	male	Sprague-Dawley	magnesium	1.5	24	24	external whole body	gradual rewarm for 1 hr	279.411	98.0393	32.6798	9	308.823	80.8824	26.9608	9	29.4117	89.8712	0.327265	0.694234	0.497	10.5263	35.0878	26.1905	14.5949	0.311681	0.478533	magnesium
Meloni et al. (2013) (2.5 hr TH/ 1.5 hr Mg)	permanent	2	8	male	Sprague-Dawley	magnesium	2.5	24	24	external whole body	gradual rewarm for 1 hr	279.411	98.0393	32.6798	9	279.411	117.647	37.2033	10	0	108.861	0	0	1	0	35.0878	42.1054	17.9012	0	0.459468	magnesium
Tang et al. (2013)	permanent	1	7	male	Jackson Labs C57/BL6 mice	r-tPA	1	3	0.5	external whole body	not stated	42.1427	6.0609	2.14285	8	21.4285	10.1015	3.57142	8	20.7142	8.32991	2.3428	4.97346	0.000204	49.1525	14.3818	47.1405	17.4251	2.35109	0.692222	r-tPA
Wang et al. (2003)	2	2	3	male	Wistar	minocycline	1	2	32	external whole body	not stated	18.3132	8.67467	2.89156	9	17.8313	8.67467	2.89156	9	0.481926	8.67467	0.0555556	0.117851	0.907692	2.63158	47.3684	48.6486	22.6335	0.0529101	0.47151	anti-inflammatory
Wu et al. (2019) (2 days)	2	21	8	male	Sprague-Dawley	dihydrocapsaicin	2	0.17	0.0833333	internal local	not stated	240	26	10.6145	6	158	29	11.8392	6	82	27.5409	2.97739	5.15699	0.000427	34.1667	10.8333	18.3544	8.70102	2.74836	0.895496	pharmacological hypothermia
Wu et al. (2019) (21 days)	2	21	8	male	Sprague-Dawley	dihydrocapsaicin	2	0.17	0.0833333	internal local	not stated	106	11	4.49073	6	71	10	4.08248	6	35	10.5119	3.32956	5.76697	0.000181	33.0189	10.3774	14.0845	7.14216	3.07344	0.95881	pharmacological hypothermia
Wu et al. (2016) (6 hr)	3	1	6	male	Sprague-Dawley	glibenclamide	6	2	18	external whole body	0.5 degrees/hr	38.6598	5.6701	2.00468	8	30.4123	4.63918	1.6402	8	8.24753	5.18035	1.59208	3.18416	0.006627	21.3336	14.6667	15.2543	7.48168	1.50524	0.586461	sulfonylurea
Wu et al. (2016) (8 hr)	3	1	6	male	Sprague-Dawley	glibenclamide	8	2	18	external whole body	0.5 degrees/hr	39.1753	4.12371	1.45795	8	38.1444	4.63918	1.6402	8	1.03093	4.38902	0.234887	0.469775	0.645801	2.63157	10.5263	12.1622	5.68684	0.222075	0.502041	sulfonylurea
Wu et al. (2016) (10 hr)	3	1	6	male	Sprague-Dawley	glibenclamide	10	2	18	external whole body	0.5 degrees/hr	39.1753	4.12371	1.45795	8	38.6598	5.15464	1.82244	8	0.515463	4.66772	0.110431	0.220862	0.828436	1.31579	10.5263	13.3333	6.00605	0.104408	0.500452	sulfonylurea
Zhang et al. (2018)	2	1	7	male	Sprague-Dawley	dihydrocapsaicin	10	3	3	external whole body	not stated	36.7	28.0014	9.9	8	18.2	16.4049	5.8	8	18.5	22.9478	0.806179	1.61236	0.129204	50.4087	76.2982	90.1367	41.7523	0.762205	0.523532	pharmacological hypothermia
Wang et al. (2012)	2	2	4	male	Sprague-Dawley	ethanol	1.5	0.5	not stated	external whole body	not stated	28.4	5.65685	2	8	26.6	8.20244	2.9	8	1.8	7.04557	0.25548	0.51096	0.617382	6.33803	19.9185	30.8362	12.9789	0.241545	0.502413	anti-inflammatory
Wang et al. (2002)	permanent	2	3	male	Wistar	minocycline	1	2	32	external whole body	not stated	18.8679	9.05662	3.01887	9	18.1132	7.92454	2.64151	9	0.754716	8.50943	0.0886917	0.188144	0.853163	4	48.0002	43.7502	21.6489	0.0844683	0.471674	anti-inflammatory
Kallmunzer et al. (2012)	permanent	1	6	male	Wistar	r-tPA	1.5	4.5	not stated	external whole body	30 min total	60.6897	11.0345	3.18538	12	31.7241	15.1724	4.3799	12	28.9656	13.2658	2.18348	5.34842	2.3e-05	47.7274	18.1818	47.8262	14.7702	2.10819	0.526732	r-tPA
Song et al. (2013)	3	2	6	male	Sprague-Dawley	magnesium-sulfate	3	0.33	not stated	internal local	not stated	47.7551	11.9975	4.89796	6	15.9183	7.49842	3.06122	6	31.8368	10.0042	3.18236	5.512	0.000257	66.6668	25.123	47.1056	21.7949	2.93756	0.932012	magnesium
Campbell et al. (2008)	permanent	2	5	male	Sprague-Dawley	magnesium	2	25.33	25	external whole body	1 hr total	228.1	115.702	38.5674	9	109.091	85.9502	28.6501	9	119.009	101.918	1.1677	2.47706	0.024794	52.1741	50.7245	78.7879	31.2348	1.11209	0.515949	magnesium
Cechmanek et al. (2015)	0.5	3	8	male	C57 black mice	r-tPA	1	48	1	not stated	gradual over24 hr	48.3	14.5	4.5853	10	18.7	11.53	3.19785	13	29.6	12.8869	2.2969	5.46071	2e-05	61.2836	30.0207	61.6578	21.2763	2.21388	0.552718	r-tPA
Kollmar et al. (2004) (early tPA)	permanent	1	6	male	Wistar	r-tPA	1	5	0.5	external whole body	45 min total	22.0109	5.97826	1.89049	10	20.1086	5.97826	1.99275	9	1.90221	5.97826	0.318188	0.692514	0.497975	8.64215	27.1605	29.7298	13.0482	0.303941	0.462794	r-tPA
Kollmar et al. (2004) (late tPA)	permanent	1	6	male	Wistar	r-tPA	1	5	0.5	external whole body	46 min total	26.0869	5.97826	1.89049	10	27.1738	9.7826	3.45867	8	1.08695	7.87222	0.138075	0.291087	0.77479	4.16667	22.9167	36.0001	13.9299	0.1315	0.474989	r-tPA
Cai et al. (2017)	1	1	8	not stated	Sprague-Dawley	normobaric oxygen	1	3	3	external whole body	not stated	37.5	13.9621	5.7	6	9.3	3.18434	1.3	6	28.2	10.1262	2.78485	4.82351	0.000699	75.2	37.2322	34.2402	20.6504	2.57063	0.86213	oxygen
Dai et al. (2021)	2	1	6	male	Sprague-Dawley	icariin	2	2	672	external local	not stated	38.1736	3.2907	0.65814	25	24.2937	1.9196	0.38392	25	13.8799	2.69384	5.15246	18.2167	0	36.3599	8.62036	7.90164	2.33877	5.07153	0.599337	anti-inflammatory
Lee et al. (2016) (6 hr)	1.5	3	8	male	Wistar	HPI-201	6	6	6	external whole body	0.04 degrees/min	0.125	0.0341452	0.0133929	6.5	0.0714287	0.0227635	0.00892859	6.5	0.0535713	0.029018	1.84614	3.32818	0.006734	42.8571	27.3162	31.8689	16.4635	1.71734	0.685897	pharmacological hypothermia
Lee et al. (2016) (10 hr)	1.5	3	8	male	Wistar	HPI-201	10	6	10	external whole body	0.04 degrees/min	0.125	0.0341452	0.0133929	6.5	0.0803573	0.045527	0.0178571	6.5	0.0446427	0.040241	1.10938	1.99997	0.070816	35.7142	27.3162	56.6557	24.6703	1.03199	0.605365	pharmacological hypothermia

## Sheet: Infarct (TH+DRUG vs TH)
StudyLabel	Link	MCAODuration(h)	Survival(d)	MQS	Sex	Species	Agent	InductionStart.hr	CoolingDuration.hr	AgentDuration(hr)	THmethod	RewarmingRate	Meancont	SDcont	SEMcont	Ncont	Mean	SD	SEM	N	MeanDiff	PooledSD	ES_d	Tstat	p	NMD	ContNMSD	TxNMSD	SEi	ES_g	SEi_g
An et al. (2017)	https://doi-org.login.ezproxy.library.ualberta.ca/10.1038/s41598-017-06752-5	2	1	8	Male	Sprague-Dawley	phenothiazine	2	1	not stated	external whole body	not stated	40.7	3.2	1.20949	7	30.7	3.4	1.28508	7	10	3.1515	3.02891	5.66658	0.000105	24.57	7.86241	11.0749	5.13352	2.83558	0.827854
Aronowski et al (2003)	https://doi-org.login.ezproxy.library.ualberta.ca/10.1161/01.STR.0000068170.80517.B3	2	14	4	Male	Long-Evans	caffeinol	1	4	2.5	external whole body	spontaneuous	73.8	11.5	2.96929	15	33.4	7.3	1.72063	18	40.4	9.4313	4.28361	12.2528	2.03E-13	54.7425	15.5827	21.8563	6.73948	4.17913	0.650172
Cai et al. (2016)	https://doi-org.login.ezproxy.library.ualberta.ca/10.1002/jnr.23740	permarnent	1	8	not stated	Sprague-Dawley	normobaric oxygen	1	3	3	external whole body	not stated	62.2	15	5	9	83.2	7.2	2.4	9	21	11.7652	1.78492	3.7864	0.00162	33.7621	24.1158	8.65385	8.54048	1.69993	0.570077
Cai et al. (2016)	https://doi-org.login.ezproxy.library.ualberta.ca/10.1016/j.brainres.2013.01.038	1	1	8	not stated	Sprague-Dawley	normobaric oxygen	1	3	3	external whole body	not stated	20.8	11.8794	2.8	18	9.3	5.51543	1.3	18	11.5	9.26121	1.24174	3.72522	0.000706	55.2885	57.1125	59.3057	19.4065	1.21414	0.366199
Campbell et al. (2013) (33 degrees)	https://doi-org.login.ezproxy.library.ualberta.ca/10.1016/j.brainres.2013.01.038	1.3	2	6	male	Spontaneously Hypertensive rats (SHR)	magnesium	2	24	24	external whole body	2 degrees/hr	157.964	49.5575	17.5212	8	192.035	65.0443	24.5844	7	34.0707	57.2284	0.595347	1.15032	0.270741	21.5686	31.3726	33.871	16.846	0.560326	0.531085
Campbell et al. (2013) (35 degrees)	https://doi-org.login.ezproxy.library.ualberta.ca/10.1016/j.brainres.2013.01.039	1.3	2	6	male	Spontaneously Hypertensive rats (SHR)	magnesium	2	24	24	external whole body	3 degrees/hr	176.548	24.7788	8.76063	8	173.451	55.7522	19.7114	8	3.09734	43.141	0.0717957	0.143591	0.88794	1.75439	14.0351	32.1429	12.4004	0.0678796	0.500191
Ghahari et al. (2014)	https://doi-org.login.ezproxy.library.ualberta.ca/10.6091/ibj.13852.2014	1	7	3	male	Wistar	G-CSF	1	1	168	external local	not stated	99.9999	31.427	11.1111	8	33.3332	31.427	11.1111	8	66.6666	31.427	2.12132	4.24264	0.00082	66.6667	31.427	94.2811	35.1365	2.00561	0.645577
Hassanipour et al. (2020)	https://doi-org.login.ezproxy.library.ualberta.ca/10.1016/j.lfs.2020.117450	permanent	2	7	male	Wistar	r-tPA	5	1	not stated	external whole body	not stated	14.12	4.52548	1.6	8	6.62	2.26274	0.8	8	7.5	3.57771	2.09631	4.19263	0.000903	53.1161	32.0502	34.1804	16.5662	1.98197	0.642542
Meloni et al. (2013) (1.5 hr TH/ 1.5 hr Mg)	N/A	permanent	2	8	male	Sprague-Dawley	magnesium	1.5	24	24	external whole body	gradual rewarm for 1 hr	240.196	83.3333	34.0207	6	308.823	80.8824	26.9608	9	68.6273	81.8337	0.838619	1.59117	0.135601	28.5714	34.6939	26.1905	15.6797	0.789289	0.55312
Meloni et al. (2013) (1.5 hr TH/ 2.5 hr Mg)	N/A	permanent	2	8	male	Sprague-Dawley	magnesium	1.5	24	24	external whole body	gradual rewarm for 1 hr	240.196	83.3333	34.0207	6	250	102.941	31.0379	11	9.8039	96.8473	0.10123	0.199461	0.844935	4.08163	34.6939	41.1766	19.8619	0.0960832	0.507867
Meloni et al. (2013) (2.5 hr TH/ 1.5 hr Mg)	N/A	permanent	2	8	male	Sprague-Dawley	magnesium	2.5	24	24	external whole body	gradual rewarm for 1 hr	210.784	107.843	48.2289	5	279.411	117.647	37.2033	10	68.6273	114.72	0.598217	1.0922	0.294573	32.5581	51.1629	42.1054	24.6949	0.563028	0.560652
Tang et al. (2013)	N/A	permanent	1	7	male	Jackson Labs C57/BL6 mice	r-tPA	1	3	0.3	external whole body	not stated	22.1428	6.42855	2.14285	9	21.4285	10.1015	3.57142	8	0.714284	8.34623	0.0855816	0.176126	0.906543	3.22581	29.0323	47.1405	18.7349	0.08123	0.486173
Wang et al. (2003)	N/A	2	2	3	male	Wistar	minocycline	1	2	32	external whole body	not stated	27.4698	8.67467	2.89156	9	17.8313	8.67467	2.89156	9	9.63852	8.67467	1.11111	2.35702	0.031496	35.0877	31.5789	48.6486	19.3331	1.0582	0.511902
Wu et al. (2019) (2 days)	https://doi-org.login.ezproxy.library.ualberta.ca/10.1016/j.brainres.2018.12.033	2	21	8	male	Sprague-Dawley	dihydrocapsaicin	2	0.17	0.0833333	internal local	not stated	197	26	10.6145	6	158	29	11.8392	6	39	27.5409	1.41608	2.45272	0.0341	19.797	13.198	18.3544	9.22922	1.30715	0.662818
Wu et al. (2019) (21 days)	https://doi-org.login.ezproxy.library.ualberta.ca/10.1016/j.brainres.2018.12.034	2	21	8	male	Sprague-Dawley	dihydrocapsaicin	2	0.17	0.0833333	internal local	not stated	92	10	4.08248	6	71	10	4.08248	6	21	10	2.1	3.63731	0.004557	22.8261	10.8696	14.0845	7.26316	1.93846	0.75262
Wu et al. (2016) (6 hr)	https://doi-org.login.ezproxy.library.ualberta.ca/10.1016/j.brainres.2016.04.067	3	1	6	male	Sprague-Dawley	glibenclamide	6	2	18	external whole body	0.5 degrees/hr	42.2681	2.06185	0.728974	8	30.4123	4.63918	1.6402	8	11.8558	3.58979	3.30264	6.60527	1.2e-05	28.049	4.87803	15.2543	5.66225	3.12249	0.808843
Wu et al. (2016) (8 hr)	https://doi-org.login.ezproxy.library.ualberta.ca/10.1016/j.brainres.2016.04.068	3	1	6	male	Sprague-Dawley	glibenclamide	8	2	18	external whole body	0.5 degrees/hr	42.2681	4.12371	1.45795	8	38.1444	4.63918	1.6402	8	4.1237	4.38902	0.939549	1.8791	0.081224	9.75607	9.7561	12.1622	5.51248	0.888301	0.531709
Wu et al. (2016) (10 hr)	https://doi-org.login.ezproxy.library.ualberta.ca/10.1016/j.brainres.2016.04.069	3	1	6	male	Sprague-Dawley	glibenclamide	10	2	18	external whole body	0.5 degrees/hr	42.7835	2.57731	0.911218	8	38.6598	5.15464	1.82244	8	4.1237	4.0751	1.01193	2.02385	0.062511	9.63852	6.02408	13.3333	5.17285	0.956731	0.536609
Zhang et al. (2018)	https://doi-org.login.ezproxy.library.ualberta.ca/10.14336/AD.2017.0817	2	1	7	male	Sprague-Dawley	dihydrocapsaicin	10	3	3	external whole body	not stated	47.9	29.1328	10.3	8	18.2	16.4049	5.8	8	29.7	23.6415	1.25627	2.51253	0.024859	62.0042	60.82	90.1367	38.4443	1.18774	0.555417
Wang et al. (2012)	https://doi-org.login.ezproxy.library.ualberta.ca/10.1161/STROKEAHA.111.629576	2	2	4	male	Sprague-Dawley	ethanol	1.5	0.5	not stated	external whole body	not stated	29.1	3.39411	1.2	8	26.6	8.20244	2.9	8	2.5	6.27694	0.398283	0.796566	0.43904	8.59107	11.6636	30.8362	11.6508	0.376559	0.505845
Wang et al. (2002)	N/A	permanent	2	3	male	Wistar	minocycline	1	2	32	external whole body	not stated	27.1699	9.05662	3.01887	9	18.1132	7.92454	2.64151	9	9.05668	8.50943	1.06431	2.25775	0.038293	33.3336	33.3333	43.7502	18.3339	1.01363	0.508685
Kallmunzer et al. (2012)	https://doi-org.login.ezproxy.library.ualberta.ca/10.1186/2040-7378-4-3	permanent	1	6	male	Wistar	r-tPA	1.5	4.5	not stated	external whole body	30 min total	14.4828	12.4138	3.58355	12	31.7241	15.1724	4.3799	12	17.2413	13.8619	1.24379	3.04665	0.005918	119.047	85.7142	47.8262	28.3347	1.2009	0.450126
Song et al. (2013)	https://doi-org.login.ezproxy.library.ualberta.ca/10.1007/s10072-012-1064-3	3	2	6	male	Sprague-Dawley	magnesium-sulfate	3	0.33	not stated	internal local	not stated	25.7142	16.4966	6.73469	6	15.9183	7.49842	3.06122	6	9.79589	12.8133	0.764508	1.32417	0.214936	38.0952	64.1535	47.1056	32.4926	0.7057	0.603513
Campbell et al. (2008)	N/A	permanent	2	5	male	Sprague-Dawley	magnesium	2	25.33	25	external whole body	1 hr total	201.652	148.76	49.5867	9	109.091	85.9502	28.6501	9	92.5618	121.485	0.761922	1.61628	0.125595	45.9016	73.7705	78.7879	35.9778	0.72564	0.490864
Cechmanek et al. (2015)	https://www.liebertpub.com/doi/full/10.1089/ther.2015.0010?casa_token=DyM2Sl-mqx4AAAAA:VJlGs0r1TjT20JpEgvGDKkoiRvsVrjNZyxHVA-KVTx3zblq03x79QTV7Gj_yIsMlgboM8R2tOpO1	0.3	3	8	male	C57 black mice	r-tPA	1	48	1	not stated	gradual over24 hr	6.4	10.24	4.57947	5	18.7	11.53	3.19785	13	12.3	11.2214	1.09612	2.08295	0.053662	192.188	160	61.6578	50.6151	1.04392	0.561852
Kollmar et al. (2004)	https://doi-org.login.ezproxy.library.ualberta.ca/10.1016/j.expneurol.2004.07.006	permanent	1	6	male	Wistar	r-tPA	1	5	0.5	external whole body	45 min total	22.826	5.97826	1.89049	10	20.1086	5.97826	1.99275	9	2.71738	5.97826	0.454544	0.989284	0.336437	11.9048	26.1905	29.7298	12.8247	0.434192	0.46623
Cai et al. (2017)	https://doi-org.login.ezproxy.library.ualberta.ca/10.1007/s12035-016-9695-7	1	1	8	not stated	Sprague-Dawley	normobaric oxygen	1	3	3	external whole body	not stated	20.8	6.85857	2.8	6	9.3	3.18434	1.3	6	11.5	5.34696	2.15075	3.72522	0.003941	55.2885	32.9739	34.2402	19.4065	1.98531	0.760158
Dai et al. (2021)	https://doi-org.login.ezproxy.library.ualberta.ca/10.1007/s11011-021-00731-6	2	1	6	male	Sprague-Dawley	icariin	2	2	672	external local	not stated	35.1332	1.6454	0.32908	25	24.2937	1.9196	0.38392	25	10.8395	1.78777	6.06316	21.4365	0.00E+00	30.8526	4.68332	7.90164	1.83706	5.96792	0.683101
Lee et al. (2016)	https://doi-org.login.ezproxy.library.ualberta.ca/10.1161/STROKEAHA.116.013061	1.3	3	8	male	Wistar	HPI-201	6	6	6	external whole body	0.04 degrees/min	0.116071	0.0341452	0.0133929	6.5	0.0714287	0.0227635	0.00892859	6.5	0.0446427	0.029018	1.53845	2.77348	0.018116	38.4614	29.4174	31.8689	17.0114	1.43112	0.648631
