# Supplementary material for: A Systematic Review and Meta-Analysis of Therapeutic Hypothermia and Pharmacological Cotherapies in Animal Models of Ischemic Stroke
Source: Ther Hypothermia Temp Manag. 2024 Dec 16;14(4):229–42. doi: 10.1089/ther.2024.0012 (PMC11685787; doi:10.1089/ther.2024.0012)
Supplement: Supplementary Table S5 [file ther.2024.0012_table_s5-behaviour-data.xlsx]

## Sheet: Behaviour (DRUG vs-NORMO)
StudyLabel	MCAODuration(h)	Survival(d)	MQS	Sex	Species	Agent	InductionStart.hr	CoolingDuration.hr	AgentDuration(hr)	THmethod	RewarmingRate	Ncont	N	NTotal	ES.Sum	Comb.ES	Compars	SEi	sumW	Variance	Subset	Subgroup
An et al., (2017)	2	1	8	Male	Sprague-Dawley	phenothiazine	2	1	not stated	external whole body	not stated	7	7	14	1.91213	5.14345	2	2.31944	0.371761	2.6899	Antishivering	0
Zhou et al. (2020)	1	0.7	2	not stated	Sprague-Dawley	phenothiazine	2	2	not stated	external whole body	not stated	20	20	40	0.919213	3.1587	2	2.62157	0.29101	3.43631	Antishivering	0
Cai et al. (2016a)	permarnent	1	8	not stated	Sprague-Dawley	normobaric oxygen	1	3	3	external whole body	not stated	9	9	18	0.100746	40.2987	1	20.0001	0.00249998	400.003	Oxygen	1
Cai et al. (2016b)	1	1	8	not stated	Sprague-Dawley	normobaric oxygen	1	3	3	external whole body	not stated	18	18	36	0.104236	41.5584	1	19.9673	0.00250819	398.694	Oxygen	1
Cai et al. (2017)	1	1	8	not stated	Sprague-Dawley	normobaric oxygen	1	3	3	external whole body	not stated	6	6	12	0.0902006	41.5584	1	21.4647	0.00217045	460.734	Oxygen	1
Dai et al. (2021)	2	1	6	male	Sprague-Dawley	icariin	2	2	672	external local	not stated	25	25	50	9.3324	7.6668	2	1.28181	1.21725	0.821525	Antiinflammatory	2
Wang et al. (2012)	2	2	4	male	Sprague-Dawley	ethanol	1.5	0.5	not stated	external whole body	not stated	8	8	16	1.10706	36.8729	3	9.99608	0.0300235	33.3072	Antiinflammatory	2
Ghahari et al. (2014)	1	7	3	male	Wistar	G-CSF	1	1	168	external local	not stated	8	8	16	2.56848	45.8943	1	4.22709	0.0559651	17.8683	Antiapoptotic	3
Hassanipour et al. (2020)	permanent	2	7	male	Wistar	r-tPA	5	1	not stated	external whole body	not stated	8	8	16	0.119329	1.096	2	4.28596	0.108877	9.18471	rtPA	4
Tang et al. (2013)	permanent	1	7	male	Jackson Labs C57/BL6 mice	r-tPA	1	3	0.5	external whole body	not stated	15	17	32	0.00392784	3.22581	1	28.6578	0.00121763	821.268	rtPA	4
Lee et al. (2016)	1.3	3	8	male	Wistar	HPI-201	2	6	6	external whole body	0.04°C/min	8	8	16	0.51558	30.6816	4	15.4284	0.0168042	59.5089	Pharmacologicalhypothermia	5
Wu et al. (2019)	2	21	8	male	Sprague-Dawley	dihydrocapsaicin	2	0.17	0.0833333	internal local	not stated	6.5	6.5	13	0.234244	4.60993	2	6.27376	0.0508129	19.6801	Pharmacologicalhypothermia	5
Zhang et al. (2018)	2	1	7	male	Sprague-Dawley	dihydrocapsaicin	10	3	3	external whole body	not stated	8	8	16	0.571472	34.3318	2	10.9614	0.0166456	60.0761	Pharmacologicalhypothermia	5
Meloni et al. (2013) (1.5 hr TH/ 1.5 hr Mg)	permanent	2	8	male	Sprague-Dawley	magnesium	1.5	24	24	external whole body	gradual rewarm for 1 hr	9	9	18	0.312103	6.84293	2	6.62196	0.0456096	21.9252	Magnesium	6
Song et al. (2013)	3	2	6	male	Sprague-Dawley	magnesium-sulfate	3	0.33	not stated	internal local	not stated	8	8	16	0.00552494	1.26582	1	15.1364	0.00436471	229.11	Magnesium	6
Wu et al. (2016)	3	1	6	male	Sprague-Dawley	glibenclamide	6	2	18	external whole body	0.5°C/hr	23	23	46	0.0294779	11.9367	1	20.1231	0.00246952	404.937	Sulfonylurea	7
Yu et al. (2020)	2	1	6	male	Sprague-Dawley	ederavone	2	2	not stated	external local	not stated	10	10	20	4.00689	52.3767	3	6.26218	0.0765015	13.0716	Antioxidant	8

## Sheet: Behaviour (TH vs NORMO)
StudyLabel	MCAODuration(h)	Survival(d)	MQS	Sex	Species	Agent	InductionStart.hr	CoolingDuration.hr	AgentDuration(hr)	THmethod	RewarmingRate	Ncont	N	NTotal	ES.Sum	Comb.ES	Compars	SEi	sumW	Variance	Subgroup	Subset
Wu et al. (2019)	2	21	8	male	Sprague-Dawley	dihydrocapsaicin	2	0.17	0.0833333	internal local	not stated	6.5	6.5	13	0.241863	7.48904	2	7.86943	0.0322956	30.964	0.17	zero
Song et al. (2013)	3	2	6	male	Sprague-Dawley	magnesium-sulfate	3	0.33	not stated	internal local	not stated	8	8	16	0.0450987	21.5192	1	21.844	0.00209574	477.159	0.33	zero
Wang et al. (2012)	2	2	4	male	Sprague-Dawley	ethanol	1.5	0.5	not stated	external whole body	not stated	8	8	16	1.078	19.2144	3	7.3125	0.0561034	17.8242	0.5	zero
An et al., (2017)	2	1	8	Male	Sprague-Dawley	phenothiazine	2	1	not stated	external whole body	not stated	7	7	14	0.883165	6.72567	2	3.90267	0.131313	7.61542	1	one
Hassanipour et al. (2020)	permanent	2	7	male	Wistar	r-tPA	5	1	not stated	external whole body	not stated	8	8	16	0.300122	14.3062	2	9.764	0.0209785	47.6678	1	one
Ghahari et al. (2014)	1	7	3	male	Wistar	G-CSF	1	1	168	external local	not stated	8	8	16	2.6635	47.4324	1	4.21999	0.0561537	17.8083	1	one
Dai et al. (2021)	2	1	6	male	Sprague-Dawley	icariin	2	2	672	external local	not stated	25	25	50	11.6197	13.8241	2	1.54254	0.840537	1.18972	2	two
Wu et al. (2016)	3	1	6	male	Sprague-Dawley	glibenclamide	6	2	18	external whole body	0.5Â°C/hr	23	23	46	0.0012179	0.337203	1	16.6395	0.00361175	276.874	2	two
Yu et al. (2020)	2	1	6	male	Sprague-Dawley	ederavone	2	2	not stated	external local	not stated	10	10	20	2.6948	49.7495	3	7.44204	0.0541674	18.4613	2	two
Zhou et al. (2020)	1	0.7	2	not stated	Sprague-Dawley	phenothiazine	2	2	not stated	external whole body	not stated	20	20	40	0.674547	2.95224	2	2.95859	0.228486	4.37663	2	two
Cai et al. (2016a)	permarnent	1	8	not stated	Sprague-Dawley	normobaric oxygen	1	3	3	external whole body	not stated	9	9	18	0.143433	53.7315	1	19.3548	0.00266944	374.61	3	three
Cai et al. (2016b)	1	1	8	not stated	Sprague-Dawley	normobaric oxygen	1	3	3	external whole body	not stated	18	18	36	0.144867	54.5455	1	19.4042	0.00265589	376.522	3	three
Tang et al. (2013)	permanent	1	7	male	Jackson Labs C57/BL6 mice	r-tPA	1	3	0.5	external whole body	not stated	15	12	27	0.0475461	38.7097	1	28.5333	0.00122828	814.15	3	three
Zhang et al. (2018)	2	1	7	male	Sprague-Dawley	dihydrocapsaicin	10	3	3	external whole body	not stated	8	8	16	0.46348	9.05005	2	6.24921	0.051213	19.5263	3	three
Cai et al. (2017)	1	1	8	not stated	Sprague-Dawley	normobaric oxygen	1	3	3	external whole body	not stated	6	6	12	0.135847	54.5455	1	20.038	0.00249052	401.522	3	three
Lee et al. (2016)	1.3	3	8	male	Wistar	HPI-201	2	6	6	external whole body	0.04°C/min	8	8	16	0.393713	31.5497	4	17.9035	0.0124791	80.1338	6	six
Campbell et al. (2013) (33 degrees)	1.3	2	6	male	Spontaneously Hypertensive rats (SHR)	magnesium	2	24	24	external whole body	2°C/hr	6	7	13	0.00368934	4.7619	1	35.9266	0.000774762	1290.72	24	twentyfour
Campbell et al. (2013) (35 degrees)	1.3	2	6	male	Spontaneously Hypertensive rats (SHR)	magnesium	2	24	24	external whole body	2°C/hr	6	7	13	0.00870726	12.6984	1	38.1886	0.000685697	1458.37	24	twentyfour
Meloni et al. (2013) (1.5 hr TH/ 1.5 hr Mg)	permanent	2	8	male	Sprague-Dawley	magnesium	1.5	24	24	external whole body	gradual rewarm for 1 hr	9	6	15	0.227212	4.95862	2	6.60663	0.0458216	21.8238	24	twentyfour
Meloni et al. (2013) (2.5 hr TH/ 1.5 hr Mg)	permanent	2	8	male	Sprague-Dawley	magnesium	2.5	24	24	external whole body	gradual rewarm for 1 hr	9	5	14	0.189064	8.78232	2	9.63864	0.0215277	46.4517	24	twentyfour

## Sheet: Behaviour (TH+DRUG vs NORMO)
StudyLabel	MCAODuration(h)	Survival(d)	MQS	Sex	Species	Agent	InductionStart.hr	CoolingDuration.hr	AgentDuration(hr)	THmethod	RewarmingRate	Ncont	N	NTotal	ES.Sum	Comb.ES	Compars	SEi	sumW	Variance	Sub	Subset	Subgroup
An et al., (2017)	2	1	8	Male	Sprague-Dawley	phenothiazine	2	1	not stated	external whole body	not stated	7	7	14	14.8487	18.4733	2	1.57741	0.803791	1.2441	anti-shivering	Antishivering	0
Zhou et al. (2020)	1	0.7	2	not stated	Sprague-Dawley	phenothiazine	2	2	not stated	external whole body	not stated	20	20	40	6.81926	18.2636	2	2.3144	0.373381	2.67823	anti-shivering	Antishivering	0
Dai et al. (2021)	2	1	6	male	Sprague-Dawley	icariin	2	2	672	external whole body	not stated	25	25	50	16.895	23.4043	2	1.6645	0.721874	1.38528	anti-inflammatory	Antiinflammatory	1
Wang et al. (2012)	2	2	4	male	Sprague-Dawley	ethanol	1.5	0.5	not stated	external whole body	not stated	8	8	16	1.29351	38.5036	3	9.4499	0.0335944	29.7669	anti-inflammatory	Antiinflammatory	1
Cai et al. (2017)	1	1	8	not stated	Sprague-Dawley	normobaric oxygen	1	3	3	external whole body	not stated	6	6	12	0.118139	61.0389	1	22.7304	0.00193547	516.671	oxygen	Oxygen	2
Cai et al. (2016a)	permarnent	1	8	not stated	Sprague-Dawley	normobaric oxygen	1	3	3	external whole body	not stated	9	9	18	0.17409	59.7016	1	18.5185	0.002916	342.936	oxygen	Oxygen	2
Cai et al. (2016b)	1	1	8	not stated	Sprague-Dawley	normobaric oxygen	1	3	3	external whole body	not stated	18	18	36	0.169354	61.039	1	18.9848	0.00277452	360.422	oxygen	Oxygen	2
Meloni et al. (2013) (1.5 hr TH/ 1.5 hr Mg)	permanent	2	8	male	Sprague-Dawley	magnesium	1.5	24	24	external whole body	gradual rewarm for 1 hr	9	9	18	0.22663	7.96507	2	8.38399	0.028453	35.1456	magnesium	Magnesium	3
Meloni et al. (2013) (1.5 hr TH/ 2.5 hr Mg)	permanent	2	8	male	Sprague-Dawley	magnesium	1.5	24	24	external whole body	gradual rewarm for 1 hr	9	11	20	0.101306	1.89468	2	6.11597	0.0534687	18.7025	magnesium	Magnesium	3
Meloni et al. (2013) (2.5 hr TH/ 1.5 hr Mg)	permanent	2	8	male	Sprague-Dawley	magnesium	2.5	24	24	external whole body	gradual rewarm for 1 hr	9	6	15	0.18967	5.93127	2	7.90841	0.031978	31.2715	magnesium	Magnesium	3
Campbell et al. (2013) (33 degrees)	1.3	2	6	male	Spontaneously Hypertensive rats (SHR)	magnesium	2	24	24	external whole body	2°C/hr	6	6	12	0.03119	39.6829	1	35.6693	0.000785979	1272.3	magnesium	Magnesium	3
Campbell et al. (2013) (35 degrees)	1.3	2	6	male	Spontaneously Hypertensive rats (SHR)	magnesium	2	24	24	external whole body	2°C/hr	6	6	12	0.00929409	9.52381	1	32.0112	0.000975879	1024.72	magnesium	Magnesium	3
Song et al. (2013)	3	2	6	male	Sprague-Dawley	magnesium-sulfate	3	0.33	not stated	internal local	not stated	8	8	16	0.0860605	36.7091	1	20.6531	0.00234439	426.549	magnesium	Magnesium	3
Ghahari et al. (2014)	1	7	3	male	Wistar	G-CSF	1	1	168	external local	not stated	8	8	16	3.87719	85.7355	1	4.70242	0.0452227	22.1128	anti-apoptotic	Antiapoptotic	4
Hassanipour et al. (2020)	permanent	2	7	male	Wistar	r-tPA	5	1	not stated	external whole body	not stated	8	8	16	4.79492	21.6499	2	3.00506	0.221475	4.51518	r-tPA	rtPA	5
Tang et al. (2013)	permanent	1	7	male	Jackson Labs C57/BL6 mice	r-tPA	1	3	0.5	external whole body	not stated	15	18	33	0.0424751	45.1613	1	32.6074	0.00094052	1063.24	r-tPA	rtPA	5
Wu et al. (2019)	2	21	8	male	Sprague-Dawley	dihydrocapsaicin	2	0.17	0.0833333	internal local	not stated	6.5	6.5	13	0.785401	17.1374	2	6.60604	0.0458298	21.8199	pharmacological hypothermia	Pharmacologicalhypothermia	6
Zhang et al. (2018)	2	1	7	male	Sprague-Dawley	dihydrocapsaicin	10	3	3	external whole body	not stated	8	8	16	0.681318	56.8005	2	12.9127	0.0119949	83.3685	pharmacological hypothermia	Pharmacologicalhypothermia	6
Lee et al. (2016)	1.3	3	8	male	Wistar	HPI-201	2	6	6	external whole body	0.04°C/min	8	8	16	0.384544	40.6201	4	20.5555	0.00946684	105.632	pharmacological hypothermia	Pharmacologicalhypothermia	6
Wu et al. (2016)	3	1	6	male	Sprague-Dawley	glibenclamide	6	2	18	external whole body	0.5°C/hr	23	23	46	0.337907	49.8521	1	12.1463	0.00677818	147.532	sulfonylurea	Sulfonylurea	7
Yu et al. (2020)	2	1	6	male	Sprague-Dawley	ederavone	2	2	not stated	external local	not stated	10	10	20	9.99032	151.881	3	6.7534	0.0657774	15.2028	antioxidant	Antioxidant	8

## Sheet: Behaviour (TH+DRUG vs DRUG)
StudyLabel	MCAODuration(h)	Survival(d)	MQS	Sex	Species	Agent	InductionStart.hr	CoolingDuration.hr	AgentDuration(hr)	THmethod	RewarmingRate	Ncont	N	NTotal	ES.Sum	Comb.ES	Compars	SEi	sumW	Variance	Sub
An et al., (2017)	2	1	8	Male	Sprague-Dawley	phenothiazine	2	1	not stated	external whole body	not stated	7	7	14	4.06836	16.227	2	2.82439	0.250716	3.98858	anti-shivering
Cai et al. (2016a)	permarnent	1	8	not stated	Sprague-Dawley	normobaric oxygen	1	3	3	external whole body	not stated	9	9	18	0.043745	32.5	1	27.2569	0.001346	742.938	oxygen
Cai et al. (2016b)	1	1	8	not stated	Sprague-Dawley	normobaric oxygen	1	3	3	external whole body	not stated	18	18	36	0.056133	33.3333	1	24.3686	0.001684	593.827	oxygen
Dai et al. (2021)	2	1	6	male	Sprague-Dawley	icariin	2	2	672	external whole body	not stated	25	25	50	13.8685	16.6004	2	1.54725	0.835428	1.19699	anti-inflammatory
Ghahari et al. (2014)	1	7	3	male	Wistar	G-CSF	1	1	168	external local	not stated	8	8	16	2.72343	27.3083	1	3.16657	0.099729	10.0272	anti-apoptotic
Hassanipour et al. (2020)	permanent	2	7	male	Wistar	r-tPA	5	1	not stated	external whole body	not stated	8	8	16	3.99825	24.0324	2	3.4672	0.166369	6.01075	r-tPA
Lee et al. (2016)	1.3	3	8	male	Wistar	HPI-201	2	6	6	external whole body	0.04°C/min	8	8	16	0.126209	12.558	4	19.9501	0.01005	99.5018	pharmacological hypothermia
Meloni et al. (2013) (1.5 hr TH/ 1.5 hr Mg)	permanent	2	8	male	Sprague-Dawley	magnesium	1.5	24	24	external whole body	gradual rewarm for 1 hr	9	9	18	0.120222	5.26494	2	9.35881	0.0228344	43.7936	magnesium
Meloni et al. (2013) (2.5 hr TH/ 1.5 hr Mg)	permanent	2	8	male	Sprague-Dawley	magnesium	2.5	24	24	external whole body	gradual rewarm for 1 hr	9	6	15	0.104037	4.14608	2	8.92769	0.025093	39.8518	magnesium
Tang et al. (2013)	permanent	1	7	male	Jackson Labs C57/BL6 mice	r-tPA	1	3	0.5	external whole body	not stated	17	18	35	0.113777	43.3333	1	19.5157	0.002626	380.863	r-tPA
Wu et al. (2019)	2	21	8	male	Sprague-Dawley	dihydrocapsaicin	2	0.17	0.0833333	internal local	not stated	6.5	6.5	13	0.506715	11.6958	2	6.79436	0.043324	23.0817	pharmacological hypothermia
Wu et al. (2016)	3	1	6	male	Sprague-Dawley	glibenclamide	6	2	18	external whole body	0.5°C/hr	23	23	46	0.082543	8.0402	1	9.86947	0.010266	97.4065	sulfonylurea
Yu et al. (2020)	2	1	6	male	Sprague-Dawley	ederavone	2	2	not stated	external local	not stated	10	10	20	4.96137	55.0165	3	5.76775	0.09018	11.089	antioxidant
Zhang et al. (2018)	2	1	7	male	Sprague-Dawley	dihydrocapsaicin	10	3	3	external whole body	not stated	8	8	16	0.292338	35.4622	2	15.576	0.008244	121.305	pharmacological hypothermia
Zhou et al. (2020)	1	0.7	2	not stated	Sprague-Dawley	phenothiazine	2	2	not stated	external whole body	not stated	20	20	40	6.06433	15.7077	2	2.27604	0.386074	2.59018	anti-shivering
Wang et al. (2012)	2	2	4	male	Sprague-Dawley	ethanol	1.5	0.5	not stated	external whole body	not stated	8	8	16	0.055733	1.56765	3	9.18604	0.035552	28.1278	anti-inflammatory
Song et al. (2013)	3	2	6	male	Sprague-Dawley	magnesium-sulfate	3	0.33	not stated	internal local	not stated	8	8	16	0.083229	37.5002	1	21.2265	0.002219	450.564	magnesium
Cai et al. (2017)	1	1	8	not stated	Sprague-Dawley	normobaric oxygen	1	3	3	external whole body	not stated	6	6	12	0.041045	33.3332	1	28.4976	0.001231	812.115	oxygen

## Sheet: Behaviour (TH+DRUG vs TH)
StudyLabel	Link	MCAODuration(h)	Survival(d)	MQS	Sex	Species	Agent	InductionStart.hr	CoolingDuration.hr	AgentDuration(hr)	THmethod	RewarmingRate	Ncont	N	NTotal	ES.Sum	Comb.ES	Compars	SEi	sumW	Variance
An et al., (2017)	https://doi-org.login.ezproxy.library.ualberta.ca/10.1038/s41598-017-06752-5	2	1	8	Male	Sprague-Dawley	phenothiazine	2	1	not stated	external whole body	not stated	7	7	14	1.61455	13.0435	2	4.01963	0.123782	8.07871
Cai et al. (2016a)	https://doi-org.login.ezproxy.library.ualberta.ca/10.1016/j.neuroscience.2016.01.010	permarnent	1	8	not stated	Sprague-Dawley	normobaric oxygen	1	3	3	external whole body	not stated	9	9	18	0.0179825	12.9032	1	26.787	0.00139364	717.545
Cai et al. (2016b)	https://doi-org.login.ezproxy.library.ualberta.ca/10.1002/jnr.23740	1	1	8	not stated	Sprague-Dawley	normobaric oxygen	1	3	3	external whole body	not stated	18	18	36	0.0249901	14.2857	1	23.9093	0.00174931	571.655
Campbell et al. (2013) (33 degrees)	https://doi-org.login.ezproxy.library.ualberta.ca/10.1016/j.brainres.2013.01.038	1.3	2	6	male	Spontaneously Hypertensive rats (SHR)	magnesium	2	24	24	external whole body	2Â°C/hr	7	6	13	0.0461982	31.7829	1	31.7829	0.000989951	1010.15
Campbell et al. (2013) (35 degrees)	https://doi-org.login.ezproxy.library.ualberta.ca/10.1016/j.brainres.2013.01.039	1.3	2	6	male	Spontaneously Hypertensive rats (SHR)	magnesium	2	24	24	external whole body	2Â°C/hr	7	6	13	0.00390915	30.4995	1	30.4995	0.00107502	930.219
Dai et al. (2021)	https://doi-org.login.ezproxy.library.ualberta.ca/10.1007/s11011-021-00731-6	2	1	6	male	Sprague-Dawley	icariin	2	2	672			25	25	50	7.08244	76.327	2	1.7814	0.630244	1.58669
Ghahari et al. (2014)	https://doi-org.login.ezproxy.library.ualberta.ca/10.6091/ibj.13852.2014	1	7	3	male	Wistar	G-CSF	1	1	168	external local	not stated	8	8	16	2.60658	25.9801	1	3.15708	0.10033	9.96714
Hassanipour et al. (2020)	https://doi-org.login.ezproxy.library.ualberta.ca/10.1016/j.lfs.2020.117450	permanent	2	7	male	Wistar	r-tPA	5	1	not stated	external whole body	not stated	8	8	16	0.604362	25.7615	2	9.23319	0.0234599	42.6259
Lee et al. (2016)	https://doi-org.login.ezproxy.library.ualberta.ca/10.1161/STROKEAHA.116.013061	1.3	3	8	male	Wistar	HPI-201	2	6	6	external whole body	0.04°C/min	8	8	16	0.0945002	11.4471	4	22.0121	0.0082554	121.133
Meloni et al. (2013) (1.5 hr TH/ 1.5 hr Mg)	N/A	permanent	2	8	male	Sprague-Dawley	magnesium	1.5	24	24	external whole body	gradual rewarm for 1 hr	6	9	15	0.114866	5.26949	2	9.57863	0.0217983	45.8751
Meloni et al. (2013) (1.5 hr TH/ 2.5 hr Mg)	N/A	permanent	2	8	male	Sprague-Dawley	magnesium	1.5	24	24	external whole body	gradual rewarm for 1 hr	6	11	17	0.210876	6.18248	2	7.65742	0.0341087	29.3181
Meloni et al. (2013) (2.5 hr TH/ 1.5 hr Mg)	N/A	permanent	2	8	male	Sprague-Dawley	magnesium	2.5	24	24	external whole body	gradual rewarm for 1 hr	5	6	11	0.0702347	4.59466	2	11.4384	0.0152862	65.4186
Tang et al. (2013)	N/A	permanent	1	7	male	Jackson Labs C57/BL6 mice	r-tPA	1	3	0.3	external whole body	not stated	12	18	30	0.0281644	10.5263	1	19.3325	0.00267562	373.746
Wu et al. (2019)	https://doi-org.login.ezproxy.library.ualberta.ca/10.1016/j.brainres.2018.12.033	2	21	8	male	Sprague-Dawley	dihydrocapsaicin	2	0.17	0.0833333	internal local	not stated	6.5	6.5	13	0.276773	9.18534	2	8.14706	0.030132	33.1873
Wu et al. (2016)	https://doi-org.login.ezproxy.library.ualberta.ca/10.1016/j.brainres.2016.04.067	3	1	6	male	Sprague-Dawley	glibenclamide	6	2	18	external whole body	0.5°C/hr	23	23	46	0.341196	50.0207	1	12.108	0.0068211	146.604
Yu et al. (2020)	https://doi.org/10.3892/ijo.2020.5077	2	1	6	male	Sprague-Dawley	ederavone	2	2	not stated	external local	not stated	10	10	20	2.88024	50.9523	3	7.28498	0.0565282	17.6903
Zhang et al. (2018)	https://doi-org.login.ezproxy.library.ualberta.ca/10.14336/AD.2017.0817	2	1	7	male	Sprague-Dawley	dihydrocapsaicin	10	3	3	external whole body	not stated	8	8	16	0.652498	52.5745	2	12.6944	0.0124109	80.5743
Zhou et al. (2020)	N/A	1	0.7	2	not stated	Sprague-Dawley	phenothiazine	2	2	not stated	external whole body	not stated	20	20	40	4.0862	14.3284	2	2.64822	0.285182	3.50653
Wang et al. (2012)	https://doi-org.login.ezproxy.library.ualberta.ca/10.1161/STROKEAHA.111.629576	2	2	4	male	Sprague-Dawley	ethanol	1.5	0.5	not stated	external whole body	not stated	8	8	16	0.180659	2.96638	3	7.0185	0.0609021	16.4198
Song et al. (2013)	https://doi-org.login.ezproxy.library.ualberta.ca/10.1007/s10072-012-1064-3	3	2	6	male	Sprague-Dawley	magnesium-sulfate	3	0.33	not stated	internal local	not stated	8	8	16	0.0277047	19.3548	1	26.4313	0.00143141	698.613
Cai et al. (2017)	https://doi-org.login.ezproxy.library.ualberta.ca/10.1007/s12035-016-9695-7	1	1	8	not stated	Sprague-Dawley	normobaric oxygen	1	3	3	external whole body	not stated	6	6	12	0.0189739	14.2855	1	27.4391	0.00132819	752.903
