# Supplementary material for: A Systematic Review and Meta-Analysis of Therapeutic Hypothermia and Pharmacological Cotherapies in Animal Models of Ischemic Stroke
Source: Ther Hypothermia Temp Manag. 2024 Dec 16;14(4):229–42. doi: 10.1089/ther.2024.0012 (PMC11685787; doi:10.1089/ther.2024.0012)
Supplement: Supplementary Table S6 [file ther.2024.0012_table_s6-edema-data.xlsx]

## Sheet: Edema (DRUG vs NORMO)
StudyLabel	Method	MCAODuration(h)	Survival(d)	MQS Score	Sex	Species	Agent	CoolingDuration.hr	InductionStart.hr	AgentDuration(hr)	THmethod	RewarmingRate	Meancont	SDcont	SEMcont	Ncont	Mean	SD	SEM	N	MeanDiff	PooledSD	ES_d	T_Stat	Pval	NMD	ContNMSD	TxNMSD	SEi	ES_G	Subgroup
Hassanipour, M. (2020)	BWC	permanent	2	7	male	Wistar	r-tPA	1	5	3	external whole body	not stated	6.15382	2.61085	0.923073	8	7.99997	4.13385	1.46154	8	1.84615	3.45725	0.533992	1.06798	0.303598	30	42.4264	51.6733	23.6382	0.504865	r-tPA
Kallmunzer, B. (2012)	histological	permanent	1	6	male	Wistar	r-tPA	4.5	1.5	not stated	external whole body	0.3	28.6207	16.2069	4.67853	12	37.2413	10.3448	2.98629	12	8.62062	13.5956	0.634076	1.55316	0.134653	30.1202	56.6265	27.7778	20.4656	0.612211	r-tPA
Song, W. (2013)	wet-to-dry (BWC)	3	2	6	male	Sprague-Dawley	magnesium-sulfate	0.33	3	120	internal local	not stated	82.0869	3.46123	1.41304	6	81.7609	3.99373	1.63043	6	0.326086	3.73698	0.0872593	0.151138	0.882873	0.397245	4.21654	4.88465	2.45848	0.080547	magnesium-sulfate
Wu, Z. (2016) (6 hours)	BWC (swelling index)	3	1	6	male	Sprague-Dawley	glibenclamide	2	6	18	external whole body	8	11.3592	1.45631	0.514884	8	7.86406	1.60194	0.566372	8	3.49518	1.53086	2.28315	4.56629	0.000439815	30.7695	12.8205	20.3704	8.50969	2.15861	sulfonylurea
Wu, Z. (2016) (8 hours)	BWC (swelling index)	3	1	6	male	Sprague-Dawley	glibenclamide	2	8	18	external whole body	8	11.25	1.15385	0.407947	8	7.78845	1.58654	0.560926	8	3.46157	1.38717	2.49542	4.99084	0.000197848	30.7695	10.2564	20.3704	8.0634	2.35931	sulfonylurea
Wu, Z. (2016) (10 hours)	BWC (swelling index)	3	1	6	male	Sprague-Dawley	glibenclamide	2	10	18	external whole body	8	11.2162	1.21622	0.429998	8	7.70269	1.48649	0.525552	8	3.51354	1.35809	2.58712	5.17423	0.000141085	31.3255	10.8434	19.2983	7.82626	2.446	sulfonylurea

## Sheet: Edema (TH vs NORMO)
StudyLabel	Method	MCAODuration(h)	Survival(d)	MQS Score	Sex	Species	Agent	InductionStart.hr	CoolingDuration.hr	AgentDuration.hr	THmethod	RewarmingRate	Meancont	SDcont	SEMcont	Ncont	Mean	SD	SEM	N	MeanDiff	PooledSD	ES_d	T_Stat	Pval	NMD	ContNMSD	TxNMSD	SEi	ES_G	Subgroup
Song, W. (2013)	wet-to-dry (BWC)	3	2	6	male	Sprague-Dawley	magnesium-sulfate	3	0.33	120	internal local	not stated	82.0869	3.46123	1.41304	6	81.1087	2.66249	1.08696	6	0.978258	3.0878	0.316814	0.548738	0.595223	1.19173	4.21654	3.28262	2.18154	0.292444	0.33
Hassanipour, M. (2020)	BWC	permanent	2	7	male	Wistar	r-tPA	5	1	3	external whole body	not stated	6.15382	2.61085	0.923073	8	5.99998	6.09198	2.15384	8	0.153846	4.68662	0.032827	0.065653	0.948582	2.5	42.4264	101.534	38.9054	0.031036	1
Wu, Z. (2016) (6 hours)	BWC (swelling index)	3	1	6	male	Sprague-Dawley	glibenclamide	6	2	18	external whole body	8	11.3592	1.45631	0.514884	8	11.5049	0.873785	0.30893	8	0.145631	1.2009	0.121268	0.242535	0.811883	1.28205	12.8205	7.59491	5.2684	0.114653	2
Wu, Z. (2016) (8 hours)	BWC (swelling index)	3	1	6	male	Sprague-Dawley	glibenclamide	8	2	18	external whole body	8	11.25	1.15385	0.407947	8	10.3846	1.58654	0.560926	8	0.865383	1.38717	0.623849	1.2477	0.232609	7.69228	10.2564	15.2778	6.5058	0.589821	2
Wu, Z. (2016) (10 hours)	BWC (swelling index)	3	1	6	male	Sprague-Dawley	glibenclamide	10	2	18	external whole body	8	11.2162	1.21622	0.429998	8	11.3514	1.35135	0.477775	8	0.135135	1.28556	0.105117	0.210235	0.836513	1.20482	10.8434	11.9048	5.69322	0.099384	2
Kallmunzer, B. (2012)	histological	permanent	1	6	male	Wistar	r-tPA	1.5	4.5	not stated	external whole body	0.3	28.6207	16.2069	4.67853	12	10.3448	4.13792	1.19451	12	18.2759	11.8276	1.54518	3.78491	0.001018	63.8554	56.6265	39.9999	20.0137	1.4919	4.5

## Sheet: Edema (TH+DRUG vs NORMO)
StudyLabel	Method	MCAODuration(h)	Survival(d)	MQS Score	Sex	Species	Agent	CoolingDuration.hr	InductionStart.hr	AgentDuration(hr)	THmethod	RewarmingRate	Meancont	SDcont	SEMcont	Ncont	Mean	SD	SEM	N	MeanDiff	PooledSD	ES_d	T_Stat	Pval	NMD	ContNMSD	TxNMSD	SEi	ES_G	Sub	Subgroup
Hassanipour, M. (2020)	BWC	permanent	2	7	male	Wistar	r-tPA	1	5	3	external whole body	not stated	6.15382	2.61085	0.923073	8	2.92307	0.870284	0.307692	8	3.23075	1.94601	1.66019	3.32039	0.0050531	52.4999	42.4264	29.773	14.8865	1.56964	r-tPA	r-tPA
Kallmunzer, B. (2012)	histological	permanent	1	6	male	Wistar	r-tPA	4.5	1.5	not stated	external whole body	0.3	28.6207	16.2069	4.67853	12	21.3793	12.4138	3.58355	12	7.24142	14.4355	0.501641	1.22876	0.232143	25.3013	56.6265	58.0646	23.7048	0.484343	r-tPA	r-tPA
Song, W. (2013)	wet-to-dry (BWC)	3	2	6	male	Sprague-Dawley	magnesium-sulfate	0.33	3	120	internal local	not stated	82.0869	3.46123	1.41304	6	80.7283	3.72748	1.52174	6	1.35868	3.59682	0.377746	0.654275	0.527695	1.65518	4.21654	4.61732	2.66581	0.348688	magnesium	magnesium
Wu, Z. (2016) (6 hours)	BWC (swelling index)	3	1	6	male	Sprague-Dawley	glibenclamide	2	6	18	external whole body	8	11.3592	1.45631	0.514884	8	4.36892	1.01942	0.360419	8	6.99031	1.25699	5.56114	11.1223	2.46e-08	61.5386	12.8205	23.3334	11.6667	5.25781	sulfonylurea	sulfonylurea
Wu, Z. (2016) (8 hours)	BWC (swelling index)	3	1	6	male	Sprague-Dawley	glibenclamide	2	8	18	external whole body	8	11.25	1.15385	0.407947	8	5.33653	1.00962	0.356954	8	5.91349	1.08413	5.45457	10.9091	3.15e-08	52.5643	10.2564	18.919	9.45949	5.15705	sulfonylurea	sulfonylurea
Wu, Z. (2016) (10 hours)	BWC (swelling index)	3	1	6	male	Sprague-Dawley	glibenclamide	2	10	18	external whole body	8	11.2162	1.21622	0.429998	8	7.56755	1.21622	0.429998	8	3.64868	1.21622	3.00002	6.00004	3.25e-05	32.5303	10.8434	16.0715	8.03574	2.83638	sulfonylurea	sulfonylurea

## Sheet: Edema (TH+DRUG vs DRUG)
StudyLabel	Method	MCAO Duration (h)	Survival (d)	MQS Score	Sex	Species	Agent	CoolingDuration.hr	InductionStart.hr	AgentDuration(hr)	THmethod	RewarmingRate	Meancont	SDcont	SEMcont	Ncont	Mean	SD	SEM	N	MeanDiff	PooledSD	ES_d	T_Stat	Pval	NMD	ContNMSD	TxNMSD	SEi	ES_G	Sub
Hassanipour, M. (2020)	BWC	permanent	2	7	male	Wistar	r-tPA	1	5	3	external whole body	not stated	7.99997	4.13385	1.46154	8	2.92307	0.870284	0.307692	8	5.0769	2.98715	1.69958	3.39916	0.004321	63.4615	51.6733	29.773	21.0848	1.60688	r-tPA
Kallmunzer, B. (2012)	histological	permanent	1	6	male	Wistar	r-tPA	4.5	1.5	not stated	external whole body	0.3	37.2413	10.3448	2.98629	12	21.3793	12.4138	3.58355	12	15.862	11.4262	1.38821	3.40041	0.002569	42.5926	27.7778	58.0646	18.5811	1.34034	r-tPA
Song, W. (2013)	wet-to-dry (BWC)	3	2	6	male	Sprague-Dawley	magnesium-sulfate	0.33	3	120	internal local	not stated	81.7609	3.99373	1.63043	6	80.7283	3.72748	1.52174	6	1.0326	3.8629	0.267312	0.462997	0.653346	1.26295	4.88465	4.61732	2.74407	0.246749	magnesium
Wu, Z. (2016) (6 hours)	BWC (swelling index)	3	1	6	male	Sprague-Dawley	glibenclamide	2	6	18	external whole body	8	7.86406	1.60194	0.566372	8	4.36892	1.01942	0.360419	8	3.49514	1.34265	2.60316	5.20632	0.000133	44.4444	20.3704	23.3334	10.951	2.46117	sulfonylurea
Wu, Z. (2016) (8 hours)	BWC (swelling index)	3	1	6	male	Sprague-Dawley	glibenclamide	2	8	18	external whole body	8	7.78845	1.58654	0.560926	8	5.33653	1.00962	0.356954	8	2.45192	1.32974	1.8439	3.68781	0.002435	31.4815	20.3704	18.919	9.82905	1.74333	sulfonylurea
Wu, Z. (2016) (10 hours)	BWC (swelling index)	3	1	6	male	Sprague-Dawley	glibenclamide	2	10	18	external whole body	8	7.70269	1.48649	0.525552	8	7.56755	1.21622	0.429998	8	0.135135	1.35809	0.0995035	0.199007	0.845124	1.75439	19.2983	16.0715	8.87916	0.094076	sulfonylurea

## Sheet: Edema (TH+DRUG vs TH)
StudyLabel	Link	Method	MCAODuration(h)	Survival(d)	MQS Score	Sex	Species	Agent	AgentDuration(hr)	THmethod	RewarmingRate	Meancont	SDcont	SEMcont	Ncont	Mean	SD	SEM	N	MeanDiff	PooledSD	ES_d	T_Stat	Pval	NMD	ContNMSD	TxNMSD	SEi	ES_G
Hassanipour, M. (2020)	https://doi-org.login.ezproxy.library.ualberta.ca/10.1016/j.lfs.2020.117450	BWC	permanent	2	7	male	Wistar	r-tPA	3	external whole body	not stated	5.99998	6.09198	2.15384	8	2.92307	0.870284	0.307692	8	3.07691	4.35142	0.707105	1.41421	0.179156	51.282	101.533	29.773	37.409	0.668535
Kallmunzer, B. (2012)	https://doi-org.login.ezproxy.library.ualberta.ca/10.1186/2040-7378-4-3	histological	permanent	1	6	male	Wistar	r-tPA	not stated	external whole body	0.5	10.3448	4.13792	1.19452	12	21.3793	12.4138	3.58355	12	11.0344	9.25269	1.19257	2.92118	0.007912	106.666	39.9999	58.0646	20.3541	1.15144
Song, W. (2013)	https://doi-org.login.ezproxy.library.ualberta.ca/10.1007/s10072-012-1064-3	wet-to-dry (BWC)	3	2	6	male	Sprague-Dawley	magnesium-sulfate	120	internal local	not stated	81.1087	2.66249	1.08696	6	80.7283	3.72748	1.52174	6	0.380425	3.23906	0.11745	0.203429	0.842902	0.469032	3.28262	4.61732	2.31283	0.108415
Wu, Z. (2016) (6 hours)	https://doi-org.login.ezproxy.library.ualberta.ca/10.1016/j.brainres.2016.04.067	BWC (swelling index)	3	1	6	male	Sprague-Dawley	glibenclamide	18	external whole body	8	11.5049	0.873785	0.30893	8	4.36892	1.01942	0.360419	8	7.13595	0.949399	7.51628	15.0326	4.94553E-10	62.0254	7.59491	23.3334	8.67562	7.1063
Wu, Z. (2016) (8 hours)	https://doi-org.login.ezproxy.library.ualberta.ca/10.1016/j.brainres.2016.04.068	BWC (swelling index)	3	1	6	male	Sprague-Dawley	glibenclamide	18	external whole body	8	10.3846	1.58654	0.560926	8	5.33653	1.00962	0.356954	8	5.0481	1.32974	3.7963	7.5926	2.50286E-06	48.6113	15.2778	18.919	8.59751	3.58923
Wu, Z. (2016) (10 hours)	https://doi-org.login.ezproxy.library.ualberta.ca/10.1016/j.brainres.2016.04.069	BWC (swelling index)	3	1	6	male	Sprague-Dawley	glibenclamide	18	external whole body	8	11.3514	1.35135	0.477775	8	7.56755	1.21622	0.429998	8	3.78381	1.28556	2.94331	5.88663	4e-05	33.3335	11.9048	16.0715	7.0712	2.78277
